# Supplementary material for: 2-Oxo-2H-chromen-4-yl 4-tert-butyl­benzoate
Source: Acta Crystallogr Sect E Struct Rep Online. 2012 Jan 31;68(Pt 2):o537–8. doi: 10.1107/S160053681200298X (PMC3275277; doi:10.1107/S160053681200298X)
Supplement: Supplementary file 1 [file e-68-0o537-sup1.cif]

##############################################################################
#                                                                            #
# This CIF contains the data in a paper accepted for publication in          #
# Acta Crystallographica Section E. It conforms to the requirements of       #
# Notes for Authors for Acta Crystallographica Section E, and has been       #
# peer reviewed under the auspices of the IUCr Commission on Journals.       #
#                                                                            #
# Full details of the Crystallographic Information File format               #
# are given in the paper "The Crystallographic Information File (CIF):       #
# a New Standard Archive File for Crystallography" by S. R. Hall, F. H.      #
# Allen and I. D. Brown [Acta Cryst. (1991), A47, 655-685].                  #
#                                                                            #
# The current version of the core CIF dictionary is obtainable from          #
# ftp://ftp.iucr.org/pub/cif_core.dic.                                       #
#                                                                            #
# Software is freely available for graphical display of the structure(s)     #
# in this CIF. For information consult the CIF software page                 #
# http://www.iucr.org/resources/cif/software.                                #
#                                                                            #
# This file may be used for bona fide research purposes within the           #
# scientific community so long as proper attribution is given to the journal # 
# article from which it was obtained.                                        #
#                                                                            #
##############################################################################
data_I
_audit_creation_method     SHELXL97
_chemical_name_systematic
;
2-Oxo-2<i>H</i>-chromen-4-yl 4-<i>tert</i>-butylbenzoate
;
_chemical_name_common     ?
_chemical_formula_moiety     'C20 H18 O4'
_chemical_formula_sum     'C20 H18 O4'
_chemical_formula_iupac     'C20 H18 O4'
_chemical_formula_weight     322.34
_chemical_melting_point_gt     381
_chemical_melting_point_lt     383
_symmetry_cell_setting     triclinic
_symmetry_space_group_name_H-M     'P -1'
_symmetry_space_group_name_hall     '-P 1'
loop_
    _symmetry_equiv_pos_as_xyz
    'x, y, z'
    '-x, -y, -z'
_cell_length_a     6.4319(2)
_cell_length_b     9.3498(3)
_cell_length_c     14.5505(5)
_cell_angle_alpha     98.4810(10)
_cell_angle_beta     93.6550(10)
_cell_angle_gamma     102.359(2)
_cell_volume     841.27(5)
_cell_formula_units_Z     2
_cell_measurement_reflns_used     11164
_cell_measurement_theta_min     2.84
_cell_measurement_theta_max     29.04
_cell_measurement_temperature     298
_exptl_crystal_description     parallelepiped
_exptl_crystal_colour     colourless
_exptl_crystal_size_max     0.50
_exptl_crystal_size_mid     0.30
_exptl_crystal_size_min     0.14
_exptl_crystal_density_diffrn     1.273
_exptl_crystal_density_meas     ?
_exptl_crystal_density_method     'not measured'
_exptl_crystal_F_000     340
_exptl_absorpt_coefficient_mu     0.088
_exptl_absorpt_correction_type     none
_exptl_absorpt_process_details     ?
_exptl_absorpt_correction_T_min     ?
_exptl_absorpt_correction_T_max     ?
_exptl_special_details     ?
_diffrn_ambient_temperature     298
_diffrn_radiation_type     MoK\a
_diffrn_radiation_wavelength     0.71073
_diffrn_radiation_source     'fine-focus sealed tube'
_diffrn_radiation_monochromator     graphite
_diffrn_measurement_device_type     'Nonius KappaCCD'
_diffrn_measurement_method     '\f and \w scans'
_diffrn_detector_area_resol_mean     ?
_diffrn_reflns_number     11164
_diffrn_reflns_av_R_equivalents     0.0333
_diffrn_reflns_av_sigmaI/netI     0.0365
_diffrn_reflns_theta_min     2.84
_diffrn_reflns_theta_max     29.04
_diffrn_reflns_theta_full     26.43
_diffrn_measured_fraction_theta_max     0.937
_diffrn_measured_fraction_theta_full     0.981
_diffrn_reflns_limit_h_min     -8
_diffrn_reflns_limit_h_max     8
_diffrn_reflns_limit_k_min     -12
_diffrn_reflns_limit_k_max     12
_diffrn_reflns_limit_l_min     -19
_diffrn_reflns_limit_l_max     19
_diffrn_standards_number     ?
_diffrn_standards_interval_count     ?
_diffrn_standards_interval_time     ?
_diffrn_standards_decay_%     ?
_refine_special_details
;
In the title coumpound, the <i>tert</i>-butyl group may rotate virtually freely
at least at room temperature, and in the spatial average one sees this group
as a rotational toroid. Since it is hard to describe this situation to the
refinement program, we have reduced the problem to a refinement of only three
sites per methyl group (see <i>Refinement</i> section). The low <i>U</i>~eq~
as compared to neighbors for atom C17 is caused by this disorder.
;
_reflns_number_total     4198
_reflns_number_gt     2926
_reflns_threshold_expression     I>2\s(I)
_refine_ls_structure_factor_coef     Fsqd
_refine_ls_matrix_type     full
_refine_ls_R_factor_all     0.0853
_refine_ls_R_factor_gt     0.0568
_refine_ls_wR_factor_gt     0.1351
_refine_ls_wR_factor_ref     0.1565
_refine_ls_goodness_of_fit_ref     1.049
_refine_ls_restrained_S_all     1.048
_refine_ls_number_reflns     4198
_refine_ls_number_parameters     247
_refine_ls_number_restraints     10
_refine_ls_number_constraints     108
_refine_ls_hydrogen_treatment     constr
_refine_ls_weighting_scheme     calc
_refine_ls_weighting_details
         'calc w=1/[\s^2^(Fo^2^)+(0.0589P)^2^+0.1855P] where P=(Fo^2^+2Fc^2^)/3'
_atom_sites_solution_hydrogens     geom
_atom_sites_solution_primary     direct
_atom_sites_solution_secondary     difmap
_refine_ls_shift/su_max     0.000
_refine_ls_shift/su_mean     0.000
_refine_diff_density_max     0.175
_refine_diff_density_min     -0.162
_refine_ls_extinction_method     none
_refine_ls_extinction_coef     ?
loop_
    _atom_type_symbol
    _atom_type_description
    _atom_type_scat_dispersion_real
    _atom_type_scat_dispersion_imag
    _atom_type_scat_source
    'C' 'C' 0.0033 0.0016
                         'International Tables Vol C Tables 4.2.6.8 and 6.1.1.4'
    'H' 'H' 0.0000 0.0000
                         'International Tables Vol C Tables 4.2.6.8 and 6.1.1.4'
    'O' 'O' 0.0106 0.0060
                         'International Tables Vol C Tables 4.2.6.8 and 6.1.1.4'
_computing_data_collection     'COLLECT (Hooft, 1998)'
_computing_cell_refinement     'DENZO and SCALEPACK (Otwinowski & Minor, 1997)'
_computing_data_reduction     'DENZO and SCALEPACK (Otwinowski & Minor, 1997)'
_computing_structure_solution     'SIR2004 (Burla <i>et al.</i>, 2005)'
_computing_structure_refinement     'SHELXL97 (Sheldrick, 2008)'
_computing_molecular_graphics     'PLATON (Spek, 2009)'
_computing_publication_material
;
SHELXL97 (Sheldrick, 2008), publCIF (Westrip, 2010) and WinGX
(Farrugia, 1999)
;
loop_
    _atom_site_type_symbol
    _atom_site_label
    _atom_site_fract_x
    _atom_site_fract_y
    _atom_site_fract_z
    _atom_site_U_iso_or_equiv
    _atom_site_adp_type
    _atom_site_calc_flag
    _atom_site_refinement_flags
    _atom_site_occupancy
    _atom_site_symmetry_multiplicity
    _atom_site_disorder_assembly
    _atom_site_disorder_group
    O O1 0.44961(18) 1.29961(11) 0.47812(8) 0.0616(3) Uani d . 1 1 . .
    C C14 0.3413(2) 0.39183(15) 0.12787(10) 0.0501(3) Uani d . 1 1 A .
    O O3 0.41921(18) 0.87715(12) 0.33682(9) 0.0691(4) Uani d . 1 1 . .
    O O2 0.1580(2) 1.22217(14) 0.54429(9) 0.0740(4) Uani d . 1 1 . .
    C C4 0.6027(2) 1.13127(16) 0.37549(10) 0.0534(4) Uani d . 1 1 . .
    C C12 0.4620(3) 0.60660(18) 0.24953(12) 0.0651(5) Uani d . 1 1 . .
    H H12 0.5638 0.6592 0.2978 0.078 Uiso calc R 1 1 . .
    O O4 0.1052(2) 0.85839(15) 0.25363(10) 0.0838(4) Uani d . 1 1 . .
    C C5 0.6076(3) 1.27317(17) 0.42286(11) 0.0545(4) Uani d . 1 1 . .
    C C11 0.2870(2) 0.66128(15) 0.22615(10) 0.0497(3) Uani d . 1 1 . .
    C C16 0.1363(3) 0.57977(18) 0.15545(12) 0.0623(4) Uani d . 1 1 A .
    H H16 0.0149 0.6138 0.1402 0.075 Uiso calc R 1 1 . .
    C C13 0.4863(3) 0.47264(18) 0.20086(12) 0.0671(5) Uani d . 1 1 . .
    H H13 0.6042 0.4362 0.2180 0.080 Uiso calc R 1 1 . .
    C C2 0.2658(3) 1.04280(16) 0.43723(12) 0.0590(4) Uani d . 1 1 . .
    H H2 0.1486 0.9663 0.4403 0.071 Uiso calc R 1 1 . .
    C C10 0.2528(3) 0.80567(16) 0.27141(11) 0.0537(4) Uani d . 1 1 . .
    C C17 0.3724(3) 0.24640(16) 0.07275(11) 0.0551(4) Uani d . 1 1 . .
    C C15 0.1651(3) 0.44763(18) 0.10713(12) 0.0628(4) Uani d . 1 1 . .
    H H15 0.0626 0.3948 0.0592 0.075 Uiso calc R 1 1 A .
    C C6 0.7699(3) 1.39340(19) 0.41635(13) 0.0679(5) Uani d . 1 1 . .
    H H6 0.7691 1.4877 0.4473 0.081 Uiso calc R 1 1 . .
    C C3 0.4194(2) 1.01742(16) 0.38416(11) 0.0550(4) Uani d . 1 1 . .
    C C9 0.7722(3) 1.1114(2) 0.32308(12) 0.0681(5) Uani d . 1 1 . .
    H H9 0.7745 1.0176 0.2919 0.082 Uiso calc R 1 1 . .
    C C1 0.2803(3) 1.18853(17) 0.49010(12) 0.0575(4) Uani d . 1 1 . .
    C C8 0.9354(3) 1.2308(3) 0.31767(14) 0.0803(6) Uani d . 1 1 . .
    H H8 1.0485 1.2174 0.2831 0.096 Uiso calc R 1 1 . .
    C C7 0.9322(3) 1.3711(2) 0.36341(15) 0.0780(5) Uani d . 1 1 . .
    H H7 1.0420 1.4513 0.3581 0.094 Uiso calc R 1 1 . .
    C C18A 0.2652(7) 0.2152(4) -0.0279(2) 0.0881(11) Uani d PD 0.711(4) 1 A 1
    H H18A 0.3211 0.2965 -0.0593 0.132 Uiso calc PR 0.711(4) 1 A 1
    H H18B 0.1135 0.2042 -0.0269 0.132 Uiso calc PR 0.711(4) 1 A 1
    H H18C 0.2940 0.1256 -0.0604 0.132 Uiso calc PR 0.711(4) 1 A 1
    C C19A 0.6141(5) 0.2536(4) 0.0647(3) 0.0893(11) Uani d PD 0.711(4) 1 A 1
    H H19A 0.6306 0.1656 0.0255 0.134 Uiso calc PR 0.711(4) 1 A 1
    H H19B 0.6857 0.2605 0.1257 0.134 Uiso calc PR 0.711(4) 1 A 1
    H H19C 0.6752 0.3392 0.0381 0.134 Uiso calc PR 0.711(4) 1 A 1
    C C20A 0.2862(7) 0.1213(3) 0.1233(2) 0.0839(10) Uani d PD 0.711(4) 1 A 1
    H H20A 0.1356 0.1128 0.1267 0.126 Uiso calc PR 0.711(4) 1 A 1
    H H20B 0.3579 0.1406 0.1852 0.126 Uiso calc PR 0.711(4) 1 A 1
    H H20C 0.3098 0.0303 0.0902 0.126 Uiso calc PR 0.711(4) 1 A 1
    C C18B 0.392(4) 0.266(2) -0.0247(12) 0.0881(11) Uani d PD 0.144(4) 1 A 2
    H H18D 0.5084 0.3477 -0.0275 0.132 Uiso calc PR 0.144(4) 1 A 2
    H H18E 0.2615 0.2846 -0.0508 0.132 Uiso calc PR 0.144(4) 1 A 2
    H H18F 0.4180 0.1769 -0.0597 0.132 Uiso calc PR 0.144(4) 1 A 2
    C C19B 0.554(3) 0.190(2) 0.1180(13) 0.0893(11) Uani d PD 0.144(4) 1 A 2
    H H19D 0.5548 0.0926 0.0857 0.134 Uiso calc PR 0.144(4) 1 A 2
    H H19E 0.5330 0.1849 0.1823 0.134 Uiso calc PR 0.144(4) 1 A 2
    H H19F 0.6884 0.2563 0.1144 0.134 Uiso calc PR 0.144(4) 1 A 2
    C C20B 0.154(3) 0.1210(15) 0.0767(14) 0.0839(10) Uani d PD 0.144(4) 1 A 2
    H H20D 0.0333 0.1525 0.0515 0.126 Uiso calc PR 0.144(4) 1 A 2
    H H20E 0.1378 0.1083 0.1403 0.126 Uiso calc PR 0.144(4) 1 A 2
    H H20F 0.1639 0.0284 0.0406 0.126 Uiso calc PR 0.144(4) 1 A 2
    C C18C 0.512(3) 0.2889(16) 0.0029(10) 0.0881(11) Uani d PD 0.146(3) 1 A 3
    H H18G 0.6459 0.3494 0.0330 0.132 Uiso calc PR 0.146(3) 1 A 3
    H H18H 0.4467 0.3441 -0.0364 0.132 Uiso calc PR 0.146(3) 1 A 3
    H H18I 0.5370 0.2016 -0.0342 0.132 Uiso calc PR 0.146(3) 1 A 3
    C C19C 0.465(3) 0.1613(18) 0.1414(11) 0.0893(11) Uani d PD 0.146(3) 1 A 3
    H H19G 0.4762 0.0664 0.1090 0.134 Uiso calc PR 0.146(3) 1 A 3
    H H19H 0.3729 0.1470 0.1902 0.134 Uiso calc PR 0.146(3) 1 A 3
    H H19I 0.6045 0.2170 0.1681 0.134 Uiso calc PR 0.146(3) 1 A 3
    C C20C 0.151(3) 0.1494(14) 0.0290(12) 0.0839(10) Uani d PD 0.146(3) 1 A 3
    H H20G 0.0924 0.1971 -0.0174 0.126 Uiso calc PR 0.146(3) 1 A 3
    H H20H 0.0553 0.1377 0.0769 0.126 Uiso calc PR 0.146(3) 1 A 3
    H H20I 0.1671 0.0537 0.0004 0.126 Uiso calc PR 0.146(3) 1 A 3
loop_
    _atom_site_aniso_label
    _atom_site_aniso_U_11
    _atom_site_aniso_U_22
    _atom_site_aniso_U_33
    _atom_site_aniso_U_12
    _atom_site_aniso_U_13
    _atom_site_aniso_U_23
    O1 0.0675(7) 0.0415(5) 0.0719(7) 0.0107(5) 0.0124(5) -0.0031(5)
    C14 0.0553(8) 0.0396(7) 0.0530(8) 0.0100(6) 0.0031(6) 0.0018(6)
    O3 0.0669(7) 0.0466(6) 0.0872(8) 0.0212(5) -0.0081(6) -0.0158(5)
    O2 0.0765(8) 0.0623(7) 0.0795(8) 0.0150(6) 0.0226(6) -0.0061(6)
    C4 0.0596(9) 0.0490(8) 0.0510(8) 0.0159(6) 0.0010(6) 0.0033(6)
    C12 0.0680(10) 0.0546(9) 0.0662(10) 0.0222(7) -0.0162(8) -0.0138(7)
    O4 0.0957(10) 0.0718(8) 0.0843(9) 0.0461(7) -0.0186(7) -0.0141(7)
    C5 0.0616(9) 0.0469(8) 0.0546(8) 0.0136(6) 0.0032(7) 0.0064(6)
    C11 0.0569(8) 0.0403(7) 0.0510(8) 0.0121(6) 0.0050(6) 0.0031(6)
    C16 0.0559(9) 0.0595(9) 0.0694(10) 0.0220(7) -0.0057(7) -0.0043(8)
    C13 0.0699(10) 0.0575(9) 0.0706(11) 0.0294(8) -0.0168(8) -0.0114(8)
    C2 0.0608(9) 0.0419(7) 0.0707(10) 0.0101(6) 0.0048(7) 0.0005(7)
    C10 0.0614(9) 0.0450(7) 0.0553(8) 0.0173(6) 0.0038(7) 0.0032(6)
    C17 0.0630(9) 0.0433(7) 0.0565(9) 0.0141(6) 0.0046(7) -0.0024(6)
    C15 0.0551(9) 0.0557(9) 0.0695(10) 0.0136(7) -0.0081(7) -0.0111(7)
    C6 0.0731(11) 0.0516(9) 0.0747(11) 0.0062(8) 0.0028(9) 0.0102(8)
    C3 0.0611(9) 0.0405(7) 0.0608(9) 0.0165(6) -0.0026(7) -0.0036(6)
    C9 0.0693(10) 0.0744(11) 0.0607(10) 0.0247(9) 0.0060(8) -0.0002(8)
    C1 0.0621(9) 0.0469(8) 0.0610(9) 0.0134(7) 0.0050(7) 0.0001(7)
    C8 0.0673(11) 0.1024(16) 0.0702(12) 0.0151(10) 0.0156(9) 0.0135(11)
    C7 0.0711(11) 0.0790(13) 0.0798(12) 0.0017(9) 0.0084(9) 0.0219(10)
    C18A 0.122(3) 0.077(2) 0.0622(15) 0.044(2) -0.0175(19) -0.0209(14)
    C19A 0.0668(16) 0.084(2) 0.106(3) 0.0231(15) 0.0170(16) -0.0296(18)
    C20A 0.125(3) 0.0432(11) 0.086(2) 0.0221(15) 0.0319(19) 0.0047(13)
    C18B 0.122(3) 0.077(2) 0.0622(15) 0.044(2) -0.0175(19) -0.0209(14)
    C19B 0.0668(16) 0.084(2) 0.106(3) 0.0231(15) 0.0170(16) -0.0296(18)
    C20B 0.125(3) 0.0432(11) 0.086(2) 0.0221(15) 0.0319(19) 0.0047(13)
    C18C 0.122(3) 0.077(2) 0.0622(15) 0.044(2) -0.0175(19) -0.0209(14)
    C19C 0.0668(16) 0.084(2) 0.106(3) 0.0231(15) 0.0170(16) -0.0296(18)
    C20C 0.125(3) 0.0432(11) 0.086(2) 0.0221(15) 0.0319(19) 0.0047(13)
_geom_special_details     ?
loop_
    _geom_bond_atom_site_label_1
    _geom_bond_atom_site_label_2
    _geom_bond_site_symmetry_2
    _geom_bond_distance
    _geom_bond_publ_flag
    O1 C1 . 1.374(2) ?
    O1 C5 . 1.3760(19) ?
    C14 C15 . 1.380(2) ?
    C14 C13 . 1.380(2) ?
    C14 C17 . 1.5322(19) ?
    O3 C10 . 1.3691(19) ?
    O3 C3 . 1.3883(17) ?
    O2 C1 . 1.2048(19) ?
    C4 C5 . 1.395(2) ?
    C4 C9 . 1.398(2) ?
    C4 C3 . 1.435(2) ?
    C12 C11 . 1.376(2) ?
    C12 C13 . 1.390(2) ?
    C12 H12 . 0.9300 ?
    O4 C10 . 1.1906(18) ?
    C5 C6 . 1.380(2) ?
    C11 C16 . 1.380(2) ?
    C11 C10 . 1.4792(19) ?
    C16 C15 . 1.383(2) ?
    C16 H16 . 0.9300 ?
    C13 H13 . 0.9300 ?
    C2 C3 . 1.331(2) ?
    C2 C1 . 1.444(2) ?
    C2 H2 . 0.9300 ?
    C17 C18C . 1.442(16) ?
    C17 C18B . 1.465(17) ?
    C17 C20A . 1.498(3) ?
    C17 C19C . 1.533(17) ?
    C17 C19B . 1.533(16) ?
    C17 C18A . 1.538(3) ?
    C17 C19A . 1.554(3) ?
    C17 C20C . 1.557(16) ?
    C17 C20B . 1.634(17) ?
    C15 H15 . 0.9300 ?
    C6 C7 . 1.369(3) ?
    C6 H6 . 0.9300 ?
    C9 C8 . 1.375(3) ?
    C9 H9 . 0.9300 ?
    C8 C7 . 1.385(3) ?
    C8 H8 . 0.9300 ?
    C7 H7 . 0.9300 ?
    C18A H18A . 0.9600 ?
    C18A H18B . 0.9600 ?
    C18A H18C . 0.9600 ?
    C19A H19A . 0.9600 ?
    C19A H19B . 0.9600 ?
    C19A H19C . 0.9600 ?
    C20A H20A . 0.9600 ?
    C20A H20B . 0.9600 ?
    C20A H20C . 0.9600 ?
    C18B H18D . 0.9600 ?
    C18B H18E . 0.9600 ?
    C18B H18F . 0.9600 ?
    C19B H19D . 0.9600 ?
    C19B H19E . 0.9600 ?
    C19B H19F . 0.9600 ?
    C20B H20D . 0.9600 ?
    C20B H20E . 0.9600 ?
    C20B H20F . 0.9600 ?
    C18C H18G . 0.9600 ?
    C18C H18H . 0.9600 ?
    C18C H18I . 0.9600 ?
    C19C H19G . 0.9600 ?
    C19C H19H . 0.9600 ?
    C19C H19I . 0.9600 ?
    C20C H20G . 0.9600 ?
    C20C H20H . 0.9600 ?
    C20C H20I . 0.9600 ?
loop_
    _geom_angle_atom_site_label_1
    _geom_angle_atom_site_label_2
    _geom_angle_atom_site_label_3
    _geom_angle_site_symmetry_1
    _geom_angle_site_symmetry_3
    _geom_angle
    _geom_angle_publ_flag
    C1 O1 C5 . . 122.13(12) ?
    C15 C14 C13 . . 116.78(13) ?
    C15 C14 C17 . . 121.34(13) ?
    C13 C14 C17 . . 121.88(13) ?
    C10 O3 C3 . . 119.42(12) ?
    C5 C4 C9 . . 118.27(15) ?
    C5 C4 C3 . . 116.26(14) ?
    C9 C4 C3 . . 125.47(15) ?
    C11 C12 C13 . . 119.84(14) ?
    C11 C12 H12 . . 120.1 ?
    C13 C12 H12 . . 120.1 ?
    O1 C5 C6 . . 116.91(14) ?
    O1 C5 C4 . . 121.30(14) ?
    C6 C5 C4 . . 121.79(16) ?
    C12 C11 C16 . . 118.93(13) ?
    C12 C11 C10 . . 123.52(14) ?
    C16 C11 C10 . . 117.54(13) ?
    C11 C16 C15 . . 120.26(14) ?
    C11 C16 H16 . . 119.9 ?
    C15 C16 H16 . . 119.9 ?
    C14 C13 C12 . . 122.17(14) ?
    C14 C13 H13 . . 118.9 ?
    C12 C13 H13 . . 118.9 ?
    C3 C2 C1 . . 120.32(15) ?
    C3 C2 H2 . . 119.8 ?
    C1 C2 H2 . . 119.8 ?
    O4 C10 O3 . . 122.60(14) ?
    O4 C10 C11 . . 126.25(15) ?
    O3 C10 C11 . . 111.12(12) ?
    C18C C17 C20A . . 143.4(6) ?
    C18B C17 C20A . . 136.4(7) ?
    C18C C17 C14 . . 105.8(5) ?
    C18B C17 C14 . . 108.4(6) ?
    C20A C17 C14 . . 109.06(15) ?
    C18C C17 C19C . . 113.7(8) ?
    C18B C17 C19C . . 136.7(8) ?
    C14 C17 C19C . . 108.2(5) ?
    C18C C17 C19B . . 87.6(9) ?
    C18B C17 C19B . . 114.8(8) ?
    C20A C17 C19B . . 69.0(8) ?
    C14 C17 C19B . . 112.8(5) ?
    C18C C17 C18A . . 64.7(7) ?
    C20A C17 C18A . . 110.4(2) ?
    C14 C17 C18A . . 112.45(16) ?
    C19C C17 C18A . . 138.0(5) ?
    C19B C17 C18A . . 131.7(6) ?
    C18C C17 C19A . . 47.3(7) ?
    C18B C17 C19A . . 78.1(9) ?
    C20A C17 C19A . . 108.4(2) ?
    C14 C17 C19A . . 110.35(15) ?
    C19C C17 C19A . . 67.9(7) ?
    C18A C17 C19A . . 106.2(2) ?
    C18C C17 C20C . . 112.4(7) ?
    C18B C17 C20C . . 81.3(9) ?
    C20A C17 C20C . . 65.9(6) ?
    C14 C17 C20C . . 109.1(5) ?
    C19C C17 C20C . . 107.5(7) ?
    C19B C17 C20C . . 125.8(8) ?
    C18A C17 C20C . . 48.9(7) ?
    C19A C17 C20C . . 139.5(5) ?
    C18C C17 C20B . . 136.6(8) ?
    C18B C17 C20B . . 108.4(8) ?
    C14 C17 C20B . . 106.5(5) ?
    C19C C17 C20B . . 82.4(9) ?
    C19B C17 C20B . . 105.6(8) ?
    C18A C17 C20B . . 76.5(7) ?
    C19A C17 C20B . . 138.2(6) ?
    C14 C15 C16 . . 121.97(14) ?
    C14 C15 H15 . . 119.0 ?
    C16 C15 H15 . . 119.0 ?
    C7 C6 C5 . . 118.66(17) ?
    C7 C6 H6 . . 120.7 ?
    C5 C6 H6 . . 120.7 ?
    C2 C3 O3 . . 122.37(15) ?
    C2 C3 C4 . . 122.51(14) ?
    O3 C3 C4 . . 115.05(14) ?
    C8 C9 C4 . . 119.91(18) ?
    C8 C9 H9 . . 120.0 ?
    C4 C9 H9 . . 120.0 ?
    O2 C1 O1 . . 116.63(14) ?
    O2 C1 C2 . . 126.09(16) ?
    O1 C1 C2 . . 117.28(14) ?
    C9 C8 C7 . . 120.33(18) ?
    C9 C8 H8 . . 119.8 ?
    C7 C8 H8 . . 119.8 ?
    C6 C7 C8 . . 121.00(18) ?
    C6 C7 H7 . . 119.5 ?
    C8 C7 H7 . . 119.5 ?
    C17 C18A H18A . . 109.5 ?
    C17 C18A H18B . . 109.5 ?
    C17 C18A H18C . . 109.5 ?
    C17 C19A H19A . . 109.5 ?
    C17 C19A H19B . . 109.5 ?
    C17 C19A H19C . . 109.5 ?
    C17 C20A H20A . . 109.5 ?
    C17 C20A H20B . . 109.5 ?
    C17 C20A H20C . . 109.5 ?
    C17 C18B H18D . . 109.5 ?
    C17 C18B H18E . . 109.5 ?
    H18D C18B H18E . . 109.5 ?
    C17 C18B H18F . . 109.5 ?
    H18D C18B H18F . . 109.5 ?
    H18E C18B H18F . . 109.5 ?
    C17 C19B H19D . . 109.5 ?
    C17 C19B H19E . . 109.5 ?
    H19D C19B H19E . . 109.5 ?
    C17 C19B H19F . . 109.5 ?
    H19D C19B H19F . . 109.5 ?
    H19E C19B H19F . . 109.5 ?
    C17 C20B H20D . . 109.5 ?
    C17 C20B H20E . . 109.5 ?
    H20D C20B H20E . . 109.5 ?
    C17 C20B H20F . . 109.5 ?
    H20D C20B H20F . . 109.5 ?
    H20E C20B H20F . . 109.5 ?
    C17 C18C H18G . . 109.5 ?
    C17 C18C H18H . . 109.5 ?
    C17 C18C H18I . . 109.5 ?
    C17 C19C H19G . . 109.5 ?
    C17 C19C H19H . . 109.5 ?
    C17 C19C H19I . . 109.5 ?
    C17 C20C H20G . . 109.5 ?
    C17 C20C H20H . . 109.5 ?
    C17 C20C H20I . . 109.5 ?
loop_
    _geom_torsion_atom_site_label_1
    _geom_torsion_atom_site_label_2
    _geom_torsion_atom_site_label_3
    _geom_torsion_atom_site_label_4
    _geom_torsion_site_symmetry_1
    _geom_torsion_site_symmetry_2
    _geom_torsion_site_symmetry_3
    _geom_torsion_site_symmetry_4
    _geom_torsion
    _geom_torsion_publ_flag
    C1 O1 C5 C6 . . . . -179.82(15) ?
    C1 O1 C5 C4 . . . . 0.4(2) ?
    C9 C4 C5 O1 . . . . -177.87(14) ?
    C3 C4 C5 O1 . . . . 2.9(2) ?
    C9 C4 C5 C6 . . . . 2.4(2) ?
    C3 C4 C5 C6 . . . . -176.80(15) ?
    C13 C12 C11 C16 . . . . 1.2(3) ?
    C13 C12 C11 C10 . . . . -177.33(16) ?
    C12 C11 C16 C15 . . . . -2.0(3) ?
    C10 C11 C16 C15 . . . . 176.59(16) ?
    C15 C14 C13 C12 . . . . -2.2(3) ?
    C17 C14 C13 C12 . . . . 178.25(17) ?
    C11 C12 C13 C14 . . . . 1.0(3) ?
    C3 O3 C10 O4 . . . . -0.7(3) ?
    C3 O3 C10 C11 . . . . 177.51(14) ?
    C12 C11 C10 O4 . . . . 179.64(18) ?
    C16 C11 C10 O4 . . . . 1.1(3) ?
    C12 C11 C10 O3 . . . . 1.5(2) ?
    C16 C11 C10 O3 . . . . -177.09(14) ?
    C15 C14 C17 C18C . . . . 96.6(8) ?
    C13 C14 C17 C18C . . . . -83.9(8) ?
    C15 C14 C17 C18B . . . . 62.4(10) ?
    C13 C14 C17 C18B . . . . -118.1(10) ?
    C15 C14 C17 C20A . . . . -94.8(2) ?
    C13 C14 C17 C20A . . . . 84.7(3) ?
    C15 C14 C17 C19C . . . . -141.2(7) ?
    C13 C14 C17 C19C . . . . 38.2(8) ?
    C15 C14 C17 C19B . . . . -169.4(10) ?
    C13 C14 C17 C19B . . . . 10.1(10) ?
    C15 C14 C17 C18A . . . . 27.9(3) ?
    C13 C14 C17 C18A . . . . -152.6(2) ?
    C15 C14 C17 C19A . . . . 146.2(2) ?
    C13 C14 C17 C19A . . . . -34.3(3) ?
    C15 C14 C17 C20C . . . . -24.5(7) ?
    C13 C14 C17 C20C . . . . 155.0(7) ?
    C15 C14 C17 C20B . . . . -54.0(9) ?
    C13 C14 C17 C20B . . . . 125.5(9) ?
    C13 C14 C15 C16 . . . . 1.4(3) ?
    C17 C14 C15 C16 . . . . -179.10(16) ?
    C11 C16 C15 C14 . . . . 0.7(3) ?
    O1 C5 C6 C7 . . . . 178.80(16) ?
    C4 C5 C6 C7 . . . . -1.4(3) ?
    C1 C2 C3 O3 . . . . 175.81(15) ?
    C1 C2 C3 C4 . . . . -0.9(3) ?
    C10 O3 C3 C2 . . . . 60.6(2) ?
    C10 O3 C3 C4 . . . . -122.45(16) ?
    C5 C4 C3 C2 . . . . -2.7(2) ?
    C9 C4 C3 C2 . . . . 178.21(16) ?
    C5 C4 C3 O3 . . . . -179.61(13) ?
    C9 C4 C3 O3 . . . . 1.3(2) ?
    C5 C4 C9 C8 . . . . -1.4(3) ?
    C3 C4 C9 C8 . . . . 177.69(17) ?
    C5 O1 C1 O2 . . . . 175.72(14) ?
    C5 O1 C1 C2 . . . . -4.0(2) ?
    C3 C2 C1 O2 . . . . -175.46(17) ?
    C3 C2 C1 O1 . . . . 4.2(2) ?
    C4 C9 C8 C7 . . . . -0.4(3) ?
    C5 C6 C7 C8 . . . . -0.5(3) ?
    C9 C8 C7 C6 . . . . 1.4(3) ?
loop_
    _geom_hbond_atom_site_label_D
    _geom_hbond_atom_site_label_H
    _geom_hbond_atom_site_label_A
    _geom_hbond_site_symmetry_A
    _geom_hbond_distance_DH
    _geom_hbond_distance_HA
    _geom_hbond_distance_DA
    _geom_hbond_angle_DHA
    _geom_hbond_publ_flag
    C2 H2 O2 2_576 0.93 2.39 3.323(2) 177 yes
    C18B H18D Cg3 2_665 0.96 2.83 3.54(2) 133 yes
    C18C H18I Cg3 2_665 0.96 2.90 3.47(2) 119 yes
    C19C H19I Cg2 1_465 0.96 2.95 3.75(2) 141 yes
    C1 O2 Cg2 1_455 1.205(2) 3.528(2) 3.802(2) 94.68(11) no
_iucr_refine_instructions_details
;
TITL couma4 in P -1
CELL  0.71073   6.4319   9.3498  14.5505   98.481   93.655  102.359
ZERR     2.00   0.0002   0.0003   0.0005    0.001    0.001    0.002
LATT   1
SFAC  C    H    O
UNIT  40   36   8
MERG   2
OMIT     0   0   1
OMIT     0  -1   1
OMIT     0   1   0
OMIT    -1   4   6
MORE  3
SUMP 1.0 .0004 1.0001 2 1.0001 3 1.0 0004
HTAB   C2   O2_$1
EQIV  $1  -x, 2-y, 1-z
SADI C18A C19A  C18A C20A  C19A C20A
SADI C18B C19B  C18B C20B  C19B C20B
SADI C18C C19C  C18C C20C  C19C C20C
EADP C18A C18B C18C
EADP C19A C19B C19C
EADP C20A C20B C20C
FMAP   2
PLAN   25
SIZE     0.14   0.30   0.50
ACTA   52.86
HTAB
BOND   $H
CONF
LIST   4
L.S.  10
TEMP    25
SAME C18C C19C C20C
WGHT      0.0589      0.1855
FVAR       8.91758   0.71062   0.14359   0.14577
O1    3    0.449606    1.299606    0.478118    11.00000    0.06753    0.04150 =
         0.07191   -0.00311    0.01243    0.01066
C14   1    0.341251    0.391826    0.127871    11.00000    0.05529    0.03956 =
         0.05298    0.00179    0.00307    0.00996
O3    3    0.419214    0.877150    0.336818    11.00000    0.06689    0.04657 =
         0.08725   -0.01575   -0.00814    0.02125
O2    3    0.158030    1.222173    0.544291    11.00000    0.07647    0.06226 =
         0.07951   -0.00614    0.02257    0.01497
C4    1    0.602656    1.131273    0.375487    11.00000    0.05965    0.04903 =
         0.05099    0.00332    0.00100    0.01589
C12   1    0.461991    0.606599    0.249529    11.00000    0.06799    0.05460 =
         0.06617   -0.01383   -0.01618    0.02218
AFIX  43
H12   2    0.563758    0.659158    0.297787    11.00000   -1.20000
AFIX   0
O4    3    0.105222    0.858385    0.253632    11.00000    0.09569    0.07185 =
         0.08426   -0.01409   -0.01864    0.04614
C5    1    0.607610    1.273167    0.422858    11.00000    0.06160    0.04692 =
         0.05456    0.00638    0.00323    0.01358
C11   1    0.287011    0.661279    0.226153    11.00000    0.05691    0.04026 =
         0.05099    0.00312    0.00497    0.01215
C16   1    0.136310    0.579767    0.155454    11.00000    0.05590    0.05945 =
         0.06936   -0.00426   -0.00567    0.02204
AFIX  43
H16   2    0.014936    0.613809    0.140234    11.00000   -1.20000
AFIX   0
C13   1    0.486313    0.472639    0.200859    11.00000    0.06993    0.05748 =
         0.07064   -0.01140   -0.01684    0.02939
AFIX  43
H13   2    0.604234    0.436248    0.218040    11.00000   -1.20000
AFIX   0
C2    1    0.265817    1.042802    0.437229    11.00000    0.06078    0.04190 =
         0.07069    0.00048    0.00484    0.01006
AFIX  43
H2    2    0.148595    0.966287    0.440268    11.00000   -1.20000
AFIX   0
C10   1    0.252806    0.805669    0.271406    11.00000    0.06138    0.04497 =
         0.05533    0.00316    0.00377    0.01725
C17   1    0.372397    0.246398    0.072750    11.00000    0.06297    0.04326 =
         0.05647   -0.00245    0.00464    0.01415
C15   1    0.165060    0.447628    0.107134    11.00000    0.05508    0.05567 =
         0.06950   -0.01114   -0.00806    0.01365
AFIX  43
H15   2    0.062551    0.394812    0.059231    11.00000   -1.20000
AFIX   0
C6    1    0.769896    1.393396    0.416349    11.00000    0.07315    0.05160 =
         0.07468    0.01021    0.00279    0.00623
AFIX  43
H6    2    0.769058    1.487666    0.447292    11.00000   -1.20000
AFIX   0
C3    1    0.419363    1.017420    0.384160    11.00000    0.06109    0.04050 =
         0.06083   -0.00357   -0.00265    0.01648
C9    1    0.772166    1.111416    0.323079    11.00000    0.06933    0.07442 =
         0.06066   -0.00018    0.00598    0.02468
AFIX  43
H9    2    0.774460    1.017553    0.291929    11.00000   -1.20000
AFIX   0
C1    1    0.280344    1.188533    0.490098    11.00000    0.06207    0.04694 =
         0.06104    0.00013    0.00505    0.01338
C8    1    0.935385    1.230812    0.317666    11.00000    0.06728    0.10245 =
         0.07017    0.01354    0.01558    0.01510
AFIX  43
H8    2    1.048508    1.217361    0.283129    11.00000   -1.20000
AFIX   0
C7    1    0.932211    1.371101    0.363409    11.00000    0.07110    0.07898 =
         0.07982    0.02191    0.00838    0.00172
AFIX  43
H7    2    1.041989    1.451349    0.358076    11.00000   -1.20000
AFIX   0
PART    1
C18A  1    0.265159    0.215232   -0.027916    21.00000    0.12161    0.07676 =
         0.06221   -0.02089   -0.01750    0.04419
AFIX 137
H18A  2    0.321070    0.296499   -0.059305    21.00000   -1.50000
H18B  2    0.113505    0.204179   -0.026856    21.00000   -1.50000
H18C  2    0.293964    0.125565   -0.060422    21.00000   -1.50000
AFIX   0
C19A  1    0.614069    0.253609    0.064750    21.00000    0.06680    0.08442 =
         0.10640   -0.02956    0.01696    0.02308
AFIX 137
H19A  2    0.630570    0.165587    0.025471    21.00000   -1.50000
H19B  2    0.685721    0.260469    0.125705    21.00000   -1.50000
H19C  2    0.675214    0.339226    0.038130    21.00000   -1.50000
AFIX   0
C20A  1    0.286167    0.121307    0.123276    21.00000    0.12525    0.04323 =
         0.08570    0.00473    0.03191    0.02215
AFIX 137
H20A  2    0.135573    0.112850    0.126741    21.00000   -1.50000
H20B  2    0.357904    0.140571    0.185236    21.00000   -1.50000
H20C  2    0.309761    0.030335    0.090233    21.00000   -1.50000
AFIX   0
PART    2
C18B  1    0.391741    0.265566   -0.024700    31.00000    0.12161    0.07676 =
         0.06221   -0.02089   -0.01750    0.04419
AFIX 137
H18D  2    0.508438    0.347759   -0.027462    31.00000   -1.50000
H18E  2    0.261481    0.284635   -0.050828    31.00000   -1.50000
H18F  2    0.417982    0.176864   -0.059670    31.00000   -1.50000
AFIX   0
C19B  1    0.554148    0.189768    0.118016    31.00000    0.06680    0.08442 =
         0.10640   -0.02956    0.01696    0.02308
AFIX 137
H19D  2    0.554827    0.092638    0.085726    31.00000   -1.50000
H19E  2    0.532987    0.184884    0.182296    31.00000   -1.50000
H19F  2    0.688440    0.256322    0.114368    31.00000   -1.50000
AFIX   0
C20B  1    0.154349    0.120986    0.076672    31.00000    0.12525    0.04323 =
         0.08570    0.00473    0.03191    0.02215
AFIX 137
H20D  2    0.033253    0.152518    0.051490    31.00000   -1.50000
H20E  2    0.137778    0.108330    0.140285    31.00000   -1.50000
H20F  2    0.163936    0.028444    0.040544    31.00000   -1.50000
AFIX   0
PART    3
C18C  1    0.512161    0.288947    0.002943    41.00000    0.12161    0.07676 =
         0.06221   -0.02089   -0.01750    0.04419
AFIX 137
H18G  2    0.645866    0.349444    0.032996    41.00000   -1.50000
H18H  2    0.446663    0.344151   -0.036429    41.00000   -1.50000
H18I  2    0.536971    0.201564   -0.034198    41.00000   -1.50000
AFIX   0
C19C  1    0.465160    0.161259    0.141422    41.00000    0.06680    0.08442 =
         0.10640   -0.02956    0.01696    0.02308
AFIX 137
H19G  2    0.476211    0.066438    0.108987    41.00000   -1.50000
H19H  2    0.372853    0.147010    0.190194    41.00000   -1.50000
H19I  2    0.604508    0.217012    0.168090    41.00000   -1.50000
AFIX   0
C20C  1    0.150543    0.149439    0.028970    41.00000    0.12525    0.04323 =
         0.08570    0.00473    0.03191    0.02215
AFIX 137
H20G  2    0.092401    0.197089   -0.017410    41.00000   -1.50000
H20H  2    0.055327    0.137722    0.076896    41.00000   -1.50000
H20I  2    0.167099    0.053717    0.000429    41.00000   -1.50000
PART    0
HKLF    4
REM  couma4 in P -1
REM R1 =  0.0568 for   2926 Fo > 4sig(Fo)  and  0.0853 for all   4198 data
REM    247 parameters refined using     10 restraints
END
WGHT      0.0589      0.1855
REM Highest difference peak  0.175,  deepest hole -0.162,  1-sigma level  0.028
Q1    1   0.2748  0.7159  0.2535  11.00000  0.05    0.18
Q2    1   0.2402  0.9018  0.2354  11.00000  0.05    0.17
Q3    1   0.3550  0.3233  0.1057  11.00000  0.05    0.16
Q4    1   0.6041  1.1977  0.3973  11.00000  0.05    0.15
Q5    1   0.0958  0.7979  0.2855  11.00000  0.05    0.13
Q6    1   0.5686  0.2995  0.0363  11.00000  0.05    0.13
Q7    1   0.4546  0.5274  0.2355  11.00000  0.05    0.12
Q8    1   0.2650  1.1160  0.4575  11.00000  0.05    0.11
Q9    1   0.5789  0.3803  0.2448  11.00000  0.05    0.11
Q10   1   0.1765  0.2529 -0.0556  11.00000  0.05    0.11
Q11   1   0.3826  0.6643  0.2201  11.00000  0.05    0.11
Q12   1   0.0697  0.6768  0.1252  11.00000  0.05    0.11
Q13   1   0.3134  0.4247  0.1007  11.00000  0.05    0.11
Q14   1   0.4895  0.5682  0.2065  11.00000  0.05    0.11
Q15   1   0.5311  1.0796  0.3806  11.00000  0.05    0.11
Q16   1   0.1027  0.4065  0.0167  11.00000  0.05    0.11
Q17   1   0.1173  0.9639  0.4823  11.00000  0.05    0.10
Q18   1   0.5230  0.6364  0.3275  11.00000  0.05    0.10
Q19   1   0.2372  0.3990  0.1402  11.00000  0.05    0.10
Q20   1   0.2412  0.6486  0.1894  11.00000  0.05    0.10
Q21   1   0.1614  0.1700  0.0012  11.00000  0.05    0.10
Q22   1   0.4270  0.9806  0.3787  11.00000  0.05    0.10
Q23   1   0.4402  0.6005  0.3480  11.00000  0.05    0.10
Q24   1   0.6706  0.4612  0.1920  11.00000  0.05    0.09
Q25   1   0.6059  0.7270  0.2721  11.00000  0.05    0.09
;
data_global
_journal_date_recd_electronic     2012-01-06
_journal_date_accepted     2012-01-24
_journal_name_full     'Acta Crystallographica, Section E'
_journal_year     2012
_journal_volume     68
_journal_issue      2
_journal_page_first     o537
_journal_page_last     o538
_journal_paper_category     QO
_journal_paper_doi     10.1107/S160053681200298X
_journal_coeditor_code     BH2408
_publ_contact_author_name     'Abou, Akoun'
_publ_contact_author_address
;
 Laboratoire de Cristallographie et Physique Mol\'eculaire
 UFR SSMT, Universit\'e de Cocody, 22 BP 582, Abidjan 22
 Cote d'Ivoire
;
_publ_contact_author_email     abou_akoun@yahoo.fr
_publ_contact_author_fax     ?
_publ_contact_author_phone     '+225 05915874'
_publ_section_title
;
2-Oxo-2<i>H</i>-chromen-4-yl 4-<i>tert</i>-butylbenzoate
;
loop_
    _publ_author_name
    _publ_author_address
    'Abou, Akoun'
;
Laboratoire de Cristallographie et Physique Mol\'eculaire
UFR SSMT, Universit\'e de Cocody
22 BP 582
Abidjan 22
Cote d'Ivoire
;
    "Sessouma, Bintou"
;
Laboratoire de Chimie Bio-organique et Phytochimie
Universit\'e de Ouagadougou
03 BP 7021
Ouagadougou 03
Burkina Faso
;
    "Djand\'e, Abdoulaye"
;
Laboratoire de Chimie Bio-organique et Phytochimie
Universit\'e de Ouagadougou
03 BP 7021
Ouagadougou 03
Burkina Faso
;
    "Saba, Adama"
;
Laboratoire de Chimie Bio-organique et Phytochimie
Universit\'e de Ouagadougou
03 BP 7021
Ouagadougou 03
Burkina Faso
;
    "Kakou-Yao, Rita"
;
Laboratoire de Cristallographie et Physique Mol\'eculaire
UFR SSMT, Universit\'e de Cocody
22 BP 582
Abidjan 22
Cote d'Ivoire
;
