# Supplementary material for: 2-Oxo-2H-chromen-4-yl 4-tert-butyl­benzoate
Source: Acta Crystallogr Sect E Struct Rep Online. 2012 Jan 31;68(Pt 2):o537–8. doi: 10.1107/S160053681200298X (PMC3275277; doi:10.1107/S160053681200298X)
Supplement: Supplementary file 2 [file e-68-0o537-Isup2.hkl]

#
# h,k,l, Fc-squared, Fo-squared, sigma(Fo-squared) and status flag
#
data_I
_shelx_title ' couma4 in P -1'
_shelx_refln_list_code          4
_shelx_F_calc_maximum       30.54
_exptl_crystal_F_000       340.00
_reflns_d_resolution_high  0.7320
 
loop_
 _symmetry_equiv_pos_as_xyz
 'x, y, z'
 '-x, -y, -z'
 
_cell_length_a     6.4319
_cell_length_b     9.3498
_cell_length_c    14.5505
_cell_angle_alpha  98.481
_cell_angle_beta   93.655
_cell_angle_gamma 102.359
 
_shelx_F_squared_multiplier     1.000
 
loop_
 _refln_index_h
 _refln_index_k
 _refln_index_l
 _refln_F_squared_calc
 _refln_F_squared_meas
 _refln_F_squared_sigma
 _refln_observed_status
   2   0   0      130.14      136.90      2.90 o
   3   0   0       71.49       61.43      1.20 o
   4   0   0       22.73       23.04      0.46 o
   5   0   0        1.47        1.10      0.10 o
   6   0   0       37.49       39.90      1.10 o
   7   0   0        4.97        4.63      0.45 o
   8   0   0        0.56       -0.34      0.63 o
  -8   1   0        0.08       -0.03      0.52 o
  -7   1   0       30.89       35.45      1.09 o
  -6   1   0      116.20      130.33      3.04 o
  -5   1   0        5.07        5.16      0.29 o
  -4   1   0       15.54       15.83      0.47 o
  -3   1   0       22.96       23.04      0.59 o
  -2   1   0      392.65      346.07     10.86 o
  -1   1   0      240.66      157.00      4.74 o
   1   1   0       11.57       12.08      0.22 o
   2   1   0      157.43      158.50      2.79 o
   3   1   0      353.18      362.42      5.97 o
   4   1   0        1.25        0.79      0.11 o
   5   1   0      106.12      123.31      2.05 o
   6   1   0       11.76       12.68      0.34 o
   7   1   0        2.30        2.77      0.20 o
  -8   2   0        0.57        1.76      0.68 o
  -7   2   0        1.49        1.78      0.33 o
  -6   2   0        0.31        0.60      0.24 o
  -5   2   0        0.02       -0.18      0.18 o
  -4   2   0      223.60      238.19      6.85 o
  -2   2   0      196.80      178.01      3.85 o
  -1   2   0      248.69      224.92      6.74 o
   1   2   0        2.14        3.08      0.11 o
   2   2   0      101.98      117.44      1.86 o
   3   2   0       32.85       32.83      0.60 o
   4   2   0        5.79        5.24      0.18 o
   5   2   0        6.73        6.26      0.28 o
   6   2   0       21.57       23.39      0.58 o
   7   2   0        0.11       -0.01      0.30 o
  -8   3   0        0.85        1.06      0.44 o
  -7   3   0        1.03        1.06      0.40 o
  -6   3   0        7.05        5.58      0.37 o
  -5   3   0        2.57        2.04      0.45 o
  -4   3   0      212.67      236.36      6.50 o
  -3   3   0        0.59        1.46      0.11 o
  -2   3   0        0.07        0.42      0.09 o
   0   3   0      407.94      379.87     10.16 o
   1   3   0        4.13        2.78      0.17 o
   2   3   0      156.71      146.04      2.39 o
   3   3   0      147.44      153.46      2.46 o
   4   3   0       31.89       31.21      0.60 o
   5   3   0        1.86        2.17      0.19 o
   6   3   0        3.88        4.14      0.28 o
   7   3   0        0.05        0.73      0.32 o
  -8   4   0        0.10        0.05      0.53 o
  -7   4   0        5.06        4.22      0.47 o
  -6   4   0        0.38        0.33      0.27 o
  -5   4   0      100.72       87.81      3.49 o
  -4   4   0       20.08       24.23      0.75 o
  -3   4   0       55.20       51.82      1.28 o
  -2   4   0        3.58        4.16      0.23 o
  -1   4   0      116.28      109.87      3.44 o
   0   4   0      173.63      176.53      4.45 o
   1   4   0        3.69        3.63      0.20 o
   2   4   0       25.88       32.02      0.71 o
   3   4   0       34.56       34.80      0.78 o
   4   4   0        0.76        0.99      0.16 o
   5   4   0        8.09        7.67      0.34 o
   6   4   0        2.10        1.65      0.29 o
   7   4   0        1.35        2.98      0.49 o
  -8   5   0        1.29        1.00      0.61 o
  -7   5   0        0.00        0.29      0.43 o
  -6   5   0        0.57        0.12      0.50 o
  -5   5   0        0.38        0.49      0.10 o
  -4   5   0        6.00        6.45      0.26 o
  -3   5   0       38.63       33.03      0.88 o
  -2   5   0      166.29      155.26      4.71 o
   0   5   0      118.55      114.57      3.09 o
   1   5   0        8.59       11.58      0.39 o
   2   5   0       90.94       89.16      1.82 o
   3   5   0        0.30        0.16      0.17 o
   4   5   0        8.48        5.50      0.29 o
   5   5   0       10.48       10.50      0.45 o
   6   5   0        0.63        0.58      0.37 o
  -8   6   0        0.56       -0.33      0.51 o
  -7   6   0        5.72        4.64      0.87 o
  -6   6   0        0.71        0.75      0.52 o
  -5   6   0       85.91       86.54      1.84 o
  -4   6   0       62.04       57.93      1.52 o
  -3   6   0       28.35       26.21      0.64 o
  -2   6   0       39.98       47.05      1.51 o
  -1   6   0       57.20       58.09      1.56 o
   0   6   0       28.61       25.73      1.10 o
   1   6   0       84.91       84.26      1.79 o
   2   6   0       51.98       53.44      1.26 o
   3   6   0        1.33        0.88      0.18 o
   4   6   0       17.64       15.96      0.55 o
   5   6   0        0.05        0.11      0.27 o
   6   6   0        3.03        2.75      0.60 o
  -7   7   0        1.44        3.08      0.99 o
  -6   7   0       12.47       13.33      0.46 o
  -5   7   0      135.72      141.99      3.22 o
  -4   7   0      388.57      401.37      8.93 o
  -3   7   0        9.63        8.82      0.45 o
  -2   7   0       57.94       52.33      1.64 o
  -1   7   0        1.93        1.70      0.34 o
   0   7   0       52.82       55.17      1.28 o
   1   7   0      148.98      148.03      3.44 o
   2   7   0       37.42       38.88      1.00 o
   3   7   0       28.30       30.90      0.90 o
   4   7   0        0.23       -0.12      0.29 o
   5   7   0        0.75        0.61      0.40 o
  -7   8   0        3.95        4.47      0.65 o
  -6   8   0        3.20        1.68      0.21 o
  -5   8   0       65.89       74.98      1.82 o
  -4   8   0       15.43       15.04      0.55 o
  -3   8   0        0.35        0.00      0.27 o
  -2   8   0        0.95        2.21      0.36 o
  -1   8   0       34.40       29.47      0.95 o
   0   8   0       64.12       66.68      1.59 o
   1   8   0       13.52       12.94      0.56 o
   2   8   0       49.80       51.67      1.37 o
   3   8   0       14.79       16.72      0.62 o
   4   8   0       26.78       26.74      1.17 o
   5   8   0        0.13        1.75      0.80 o
  -6   9   0        0.27        0.29      0.39 o
  -5   9   0        0.76        1.21      0.37 o
  -4   9   0        6.32        8.84      0.46 o
  -3   9   0       36.33       33.88      1.16 o
  -2   9   0        1.84        2.20      0.34 o
  -1   9   0        8.00        8.33      0.58 o
   0   9   0        2.53        2.12      0.30 o
   1   9   0        1.40        1.07      0.24 o
   2   9   0        3.54        3.83      0.41 o
   3   9   0        0.53        0.74      0.42 o
   4   9   0        0.26        0.22      0.50 o
  -6  10   0        0.34       -0.12      0.84 o
  -5  10   0        0.38        0.48      0.38 o
  -4  10   0       10.71       10.41      0.53 o
  -3  10   0        9.22        9.71      0.64 o
  -2  10   0        0.30       -0.22      0.53 o
  -1  10   0        6.37        4.37      0.45 o
   0  10   0        4.77        5.33      0.51 o
   1  10   0        6.53        7.49      0.49 o
   2  10   0        0.07        0.30      0.40 o
   3  10   0        0.47        1.06      0.75 o
  -5  11   0        0.12        0.63      0.43 o
  -4  11   0       11.11       18.18      0.81 o
  -3  11   0        0.64       -0.06      0.74 o
  -2  11   0        0.50        1.64      0.66 o
  -1  11   0        1.93        0.51      0.49 o
   0  11   0        5.94        6.64      0.95 o
   1  11   0        0.48        0.48      0.45 o
   2  11   0        1.25        2.89      1.47 o
  -4  12   0        2.83        2.16      0.92 o
  -3  12   0        3.18        3.93      0.90 o
  -2  12   0        1.00        0.76      0.83 o
  -1  12   0        0.33       -0.08      1.01 o
   0  12   0        9.72       10.76      1.38 o
   0 -12   1        4.09        4.88      1.16 o
   1 -12   1        3.67        4.54      1.06 o
   2 -12   1        6.06        5.63      0.50 o
   3 -12   1        0.09       -0.18      0.90 o
   4 -12   1       13.07       16.23      1.35 o
  -2 -11   1        1.10        3.33      1.73 o
  -1 -11   1        0.60        0.47      0.48 o
   0 -11   1        5.99        5.29      0.64 o
   1 -11   1        2.15        1.49      0.45 o
   2 -11   1        0.15        0.59      0.46 o
   3 -11   1        2.68       -0.47      0.51 o
   4 -11   1        6.14        5.27      0.55 o
   5 -11   1        2.30        1.63      0.44 o
  -3 -10   1        7.54        7.94      0.58 o
  -2 -10   1        1.75        2.20      0.42 o
  -1 -10   1        3.18        2.58      0.32 o
   0 -10   1       26.84       27.30      0.97 o
   1 -10   1        4.09        4.30      0.40 o
   2 -10   1        0.07        0.74      0.58 o
   3 -10   1        0.04        0.71      0.43 o
   4 -10   1       12.49       11.04      0.52 o
   5 -10   1        0.29        0.42      0.35 o
   6 -10   1        0.50       -0.48      0.78 o
  -4  -9   1        1.74        0.81      0.49 o
  -3  -9   1        5.58        4.42      0.53 o
  -2  -9   1        1.26        0.42      0.30 o
  -1  -9   1        4.69        3.90      0.39 o
   0  -9   1       46.02       44.58      1.36 o
   1  -9   1        0.31        0.34      0.23 o
   2  -9   1       21.51       23.51      0.94 o
   3  -9   1       11.91       12.55      0.61 o
   4  -9   1       12.69       12.38      0.56 o
   5  -9   1        0.10        0.73      0.37 o
   6  -9   1        0.60        0.24      0.27 o
  -5  -8   1        0.11        0.13      0.78 o
  -4  -8   1        0.35        0.27      0.43 o
  -3  -8   1       49.86       47.59      1.10 o
  -2  -8   1       75.54       79.65      1.91 o
  -1  -8   1       61.81       65.52      1.72 o
   0  -8   1        7.44        6.16      0.42 o
   1  -8   1       19.59       20.07      0.76 o
   2  -8   1        8.79        9.86      0.59 o
   3  -8   1       21.10       21.94      0.86 o
   4  -8   1       16.15       18.21      0.58 o
   5  -8   1        9.17        8.29      0.42 o
   6  -8   1        5.70        4.63      0.29 o
   7  -8   1        0.01       -0.13      0.79 o
  -6  -7   1        1.53        1.23      0.79 o
  -5  -7   1        0.04       -0.09      0.47 o
  -4  -7   1        0.07        0.07      0.33 o
  -3  -7   1        3.60        4.84      0.35 o
  -2  -7   1        0.93        0.18      0.24 o
  -1  -7   1      313.42      324.17      6.72 o
   0  -7   1       12.77        9.58      0.37 o
   1  -7   1       53.12       54.25      1.73 o
   2  -7   1       62.03       64.47      1.79 o
   3  -7   1      473.04      476.08     11.76 o
   4  -7   1        0.27        0.09      0.24 o
   5  -7   1       43.27       48.89      1.18 o
   6  -7   1       36.25       37.10      0.92 o
   7  -7   1        8.99        8.30      0.99 o
  -5  -6   1        0.79        0.63      0.33 o
  -4  -6   1        1.31        1.52      0.28 o
  -3  -6   1        5.97        5.20      0.29 o
  -2  -6   1        1.35        2.34      0.22 o
  -1  -6   1      455.48      447.26      8.80 o
   0  -6   1       84.46       91.44      1.93 o
   1  -6   1       11.27       10.98      0.46 o
   2  -6   1       24.95       30.91      1.00 o
   3  -6   1       14.27       11.78      0.46 o
   4  -6   1        2.78        2.24      0.22 o
   5  -6   1       15.73       13.41      0.41 o
   6  -6   1        3.08        3.68      0.20 o
   7  -6   1        5.77        5.00      0.54 o
  -6  -5   1        0.19        0.24      0.34 o
  -5  -5   1        2.33        1.06      0.24 o
  -4  -5   1       18.99       16.04      0.50 o
  -3  -5   1        0.24        0.69      0.17 o
  -2  -5   1       52.00       48.71      1.00 o
  -1  -5   1       40.09       43.83      1.11 o
   0  -5   1      397.83      384.74      8.01 o
   1  -5   1      831.00      801.77     27.06 o
   2  -5   1      342.52      341.86     10.07 o
   3  -5   1        1.62        1.93      0.17 o
   4  -5   1        0.43        0.64      0.12 o
   5  -5   1        1.53        0.88      0.11 o
   6  -5   1        1.15        2.90      0.67 o
   7  -5   1        5.21        5.96      0.77 o
   8  -5   1        0.00        0.67      0.67 o
  -7  -4   1        1.17        1.48      0.45 o
  -6  -4   1        1.21        0.88      0.33 o
  -5  -4   1       41.84       34.83      0.90 o
  -4  -4   1       13.91       10.91      0.33 o
  -3  -4   1       21.72       24.72      0.51 o
  -2  -4   1       30.58       31.23      0.59 o
  -1  -4   1       30.04       31.58      0.78 o
   0  -4   1        3.95        3.67      0.19 o
   1  -4   1        8.25        7.25      0.32 o
   2  -4   1       34.74       35.29      0.99 o
   3  -4   1       79.27       63.75      1.62 o
   4  -4   1       39.45       41.93      1.04 o
   5  -4   1        5.97       10.54      0.69 o
   6  -4   1       76.49       70.53      2.03 o
   7  -4   1        0.96        1.08      0.38 o
   8  -4   1        6.46        6.27      0.79 o
  -7  -3   1        3.20        2.68      0.37 o
  -6  -3   1        2.07        2.05      0.22 o
  -5  -3   1        0.44        0.41      0.17 o
  -4  -3   1       68.70       78.23      1.32 o
  -3  -3   1        1.49        2.23      0.14 o
  -1  -3   1      108.56       97.42      2.02 o
   0  -3   1      117.26      112.21      3.24 o
   2  -3   1      142.31      129.54      5.03 o
   3  -3   1      257.99      268.73      6.67 o
   4  -3   1        1.24        1.81      0.10 o
   5  -3   1        1.80        1.28      0.21 o
   6  -3   1        2.10        2.44      0.31 o
   7  -3   1        0.14        0.17      0.36 o
   8  -3   1        0.21        0.30      0.61 o
  -7  -2   1       10.76       10.48      0.47 o
  -6  -2   1       10.54       11.62      0.34 o
  -5  -2   1       16.63       16.10      0.44 o
  -4  -2   1       25.69       23.94      0.44 o
  -3  -2   1       60.90       62.85      1.00 o
  -2  -2   1      128.91      120.84      2.04 o
  -1  -2   1      122.41      120.12      2.10 o
   0  -2   1       14.95       15.03      0.46 o
   1  -2   1      152.44      143.46      4.10 o
   2  -2   1      114.18      108.07      2.77 o
   3  -2   1      374.03      390.07     12.09 o
   4  -2   1        5.46        6.76      0.32 o
   5  -2   1        0.53        1.09      0.25 o
   6  -2   1        9.29       10.59      0.45 o
   7  -2   1        0.48        0.33      0.34 o
   8  -2   1        0.69        1.24      0.54 o
  -7  -1   1       23.03       20.96      0.94 o
  -6  -1   1       21.49       19.70      0.45 o
  -5  -1   1       43.36       51.94      0.89 o
  -4  -1   1        3.28        2.85      0.15 o
  -3  -1   1      130.51      113.22      2.10 o
  -2  -1   1      302.54      300.06      5.05 o
  -1  -1   1       55.27       51.04      1.19 o
   2  -1   1        8.86        5.99      0.14 o
   3  -1   1      121.11      123.53      2.20 o
   4  -1   1       18.73       14.88      0.32 o
   5  -1   1        0.80        1.06      0.09 o
   6  -1   1       21.18       23.18      0.76 o
   7  -1   1       22.73       22.38      0.88 o
   8  -1   1        2.38        1.71      0.56 o
  -8   0   1        1.63        0.96      0.84 o
  -7   0   1        1.10        1.15      0.42 o
  -6   0   1        0.02        0.26      0.33 o
  -5   0   1       13.47       12.21      0.27 o
  -4   0   1       84.61       85.33      1.42 o
  -3   0   1      232.12      226.87      4.45 o
  -2   0   1      198.79      190.97      3.49 o
   2   0   1       26.68       21.04      0.37 o
   3   0   1        1.90        2.19      0.11 o
   4   0   1       11.59       11.49      0.28 o
   5   0   1       11.49       12.41      0.32 o
   6   0   1      220.75      238.22      4.64 o
   7   0   1        7.76        6.08      0.45 o
   8   0   1        0.04       -0.40      0.51 o
  -8   1   1        0.06       -0.58      0.58 o
  -7   1   1        7.09        7.22      0.59 o
  -6   1   1       45.86       49.08      1.29 o
  -5   1   1        4.31        5.08      0.29 o
  -4   1   1      215.31      234.74      5.00 o
  -3   1   1        0.01        0.20      0.16 o
  -2   1   1      208.44      195.86      5.78 o
   1   1   1        0.30        0.42      0.04 o
   2   1   1      108.75      100.86      1.66 o
   3   1   1      227.86      240.60      4.26 o
   4   1   1        0.28        0.25      0.10 o
   5   1   1       54.14       54.76      1.02 o
   6   1   1       42.59       46.74      0.97 o
   7   1   1       17.30       16.06      0.52 o
  -8   2   1        0.16        0.05      0.58 o
  -7   2   1        0.00       -0.12      0.28 o
  -6   2   1        1.38        0.63      0.23 o
  -5   2   1        0.94        1.31      0.30 o
  -4   2   1      405.56      437.02     12.18 o
  -3   2   1       91.19       92.90      2.38 o
  -2   2   1       77.46       77.34      1.63 o
   0   2   1      170.11      151.71      4.18 o
   1   2   1      297.97      258.82      5.53 o
   2   2   1      327.80      316.66      5.10 o
   4   2   1        3.92        5.08      0.20 o
   5   2   1        0.71        0.39      0.13 o
   6   2   1        7.84        7.86      0.35 o
   7   2   1        0.41        0.65      0.27 o
  -8   3   1        0.13       -0.09      0.58 o
  -7   3   1       17.32       17.38      0.70 o
  -6   3   1        0.59        0.76      0.29 o
  -5   3   1        1.74        1.73      0.28 o
  -4   3   1      373.82      366.96      9.70 o
  -3   3   1        2.68        2.46      0.14 o
  -2   3   1       43.24       41.31      0.99 o
  -1   3   1      366.90      363.89      9.48 o
   0   3   1      204.03      197.14      5.11 o
   1   3   1       79.81       87.51      1.92 o
   2   3   1      252.63      267.18      4.81 o
   3   3   1       43.36       46.05      0.82 o
   4   3   1        5.67        3.88      0.19 o
   5   3   1        0.49        0.75      0.18 o
   6   3   1        1.07        0.61      0.21 o
   7   3   1        0.79        0.95      0.38 o
  -8   4   1        0.02       -0.15      0.62 o
  -7   4   1       22.02       18.44      0.84 o
  -6   4   1       24.87       21.72      1.21 o
  -5   4   1        0.01        0.13      0.40 o
  -4   4   1        2.60        2.07      0.17 o
  -3   4   1       20.27       17.02      0.47 o
  -2   4   1      160.69      151.05      3.33 o
  -1   4   1      709.02      713.58     27.58 o
   0   4   1       50.11       44.42      1.15 o
   1   4   1       16.05       16.51      0.40 o
   2   4   1        4.53        6.81      0.25 o
   3   4   1       95.93       98.75      1.85 o
   4   4   1        0.01        0.06      0.19 o
   5   4   1        6.54        7.08      0.42 o
   6   4   1        2.41        2.31      0.29 o
   7   4   1        0.04        0.71      0.59 o
  -8   5   1        0.33        0.52      0.52 o
  -7   5   1        0.72        0.29      0.34 o
  -6   5   1        9.62        9.08      0.81 o
  -5   5   1        5.45        5.04      0.18 o
  -4   5   1       10.57        7.84      0.26 o
  -3   5   1        6.29        4.68      0.23 o
  -2   5   1        1.81        0.82      0.17 o
  -1   5   1       59.33       51.00      1.52 o
   0   5   1      284.66      272.72      7.79 o
   1   5   1       16.60       16.15      0.39 o
   2   5   1       96.19       96.26      1.94 o
   3   5   1        5.40        6.48      0.33 o
   4   5   1        7.19        8.37      0.37 o
   5   5   1       14.64       14.51      0.52 o
   6   5   1        0.24       -0.05      0.31 o
  -8   6   1        2.11       -0.19      1.10 o
  -7   6   1        1.20        2.22      0.81 o
  -6   6   1        7.27        9.22      1.09 o
  -5   6   1       38.98       39.86      1.03 o
  -4   6   1      294.66      288.48      5.93 o
  -3   6   1      126.52      115.74      2.60 o
  -2   6   1        9.59        6.97      0.34 o
  -1   6   1       17.08       17.64      0.64 o
   0   6   1       26.99       27.05      1.20 o
   1   6   1       14.87       16.32      0.52 o
   2   6   1       12.80       11.49      0.41 o
   3   6   1       15.71       16.84      0.50 o
   4   6   1        2.45        1.19      0.26 o
   5   6   1        6.88        7.13      0.42 o
   6   6   1        0.10        0.19      0.60 o
  -7   7   1        0.02       -0.37      0.79 o
  -6   7   1        0.15        0.18      0.13 o
  -5   7   1       68.19       70.41      1.68 o
  -4   7   1        5.09        4.48      0.28 o
  -3   7   1      182.03      190.93      4.12 o
  -2   7   1        1.18        0.76      0.25 o
  -1   7   1       52.39       59.70      1.84 o
   0   7   1        0.26       -0.27      0.29 o
   1   7   1      441.14      458.94      8.27 o
   2   7   1      500.58      536.14     11.20 o
   3   7   1        0.17        0.50      0.26 o
   4   7   1        3.32        3.46      0.40 o
   5   7   1        0.47        0.68      0.43 o
  -7   8   1        0.87       -0.32      0.34 o
  -6   8   1        8.39        8.34      0.46 o
  -5   8   1       91.40       94.99      2.32 o
  -4   8   1        4.78        4.56      0.31 o
  -3   8   1       18.58       19.09      0.63 o
  -2   8   1        0.01       -0.14      0.34 o
  -1   8   1        4.37        2.85      0.35 o
   0   8   1        0.08        0.16      0.23 o
   1   8   1        2.46        1.38      0.24 o
   2   8   1       22.51       20.64      0.63 o
   3   8   1        6.61        7.18      0.40 o
   4   8   1        1.05        1.20      0.51 o
   5   8   1        0.02        0.04      0.82 o
  -6   9   1        4.58        4.86      0.46 o
  -5   9   1        5.03        5.17      0.46 o
  -4   9   1        0.72        0.77      0.28 o
  -3   9   1       26.55       26.73      1.10 o
  -2   9   1       36.48       35.26      1.53 o
  -1   9   1       50.64       48.90      1.72 o
   0   9   1        6.00        4.61      0.39 o
   1   9   1        4.27        3.92      0.29 o
   2   9   1        0.06       -0.02      0.32 o
   3   9   1        3.12        3.92      0.52 o
   4   9   1        3.44        3.38      0.99 o
  -6  10   1        2.03        0.55      0.78 o
  -5  10   1        1.27        1.39      0.33 o
  -4  10   1        1.11        1.32      0.37 o
  -3  10   1        0.27        0.31      0.42 o
  -2  10   1       11.91       10.34      0.75 o
  -1  10   1        0.33        0.09      0.33 o
   0  10   1        2.35        3.17      0.53 o
   1  10   1        5.91        6.64      0.46 o
   2  10   1        3.56        4.07      0.54 o
   3  10   1        0.14       -0.61      0.87 o
  -5  11   1        5.62        4.40      0.56 o
  -4  11   1        0.34        0.94      0.47 o
  -3  11   1       34.07       39.86      1.32 o
  -2  11   1        5.75        6.25      0.84 o
  -1  11   1        0.02       -0.05      0.47 o
   0  11   1        2.49        2.57      0.95 o
   1  11   1        0.17       -0.46      0.46 o
  -4  12   1        0.01       -0.13      0.91 o
  -3  12   1        2.58        4.36      0.99 o
  -2  12   1        0.47        0.83      0.91 o
  -1  12   1        7.13        7.04      1.11 o
   0  12   1        7.92        8.34      1.20 o
   0 -12   2        4.83        4.39      0.88 o
   1 -12   2        4.27        4.69      1.01 o
   2 -12   2        0.13        0.02      0.58 o
   3 -12   2       12.57       12.99      0.70 o
   4 -12   2        1.13        0.58      0.77 o
  -2 -11   2        0.76        3.08      1.33 o
  -1 -11   2        0.65        0.49      0.46 o
   0 -11   2        0.11        0.67      0.43 o
   1 -11   2        1.11        1.96      0.49 o
   2 -11   2        0.02        0.58      0.43 o
   3 -11   2        1.66        0.61      0.56 o
   4 -11   2       10.63        8.67      0.65 o
   5 -11   2        1.42        0.25      0.31 o
  -3 -10   2        5.71        6.91      0.68 o
  -2 -10   2        0.81        1.84      0.46 o
  -1 -10   2        1.21        1.40      0.56 o
   0 -10   2        0.12        0.58      0.32 o
   1 -10   2       12.97       12.69      0.61 o
   2 -10   2        0.05       -0.51      0.52 o
   3 -10   2       20.37       24.13      0.94 o
   4 -10   2        9.14       10.40      0.56 o
   5 -10   2        1.74        1.31      0.42 o
   6 -10   2        0.85        0.23      0.92 o
  -4  -9   2        3.52        2.76      0.52 o
  -3  -9   2       18.80       21.47      1.14 o
  -2  -9   2       11.77       11.85      0.60 o
  -1  -9   2        5.61        6.99      0.49 o
   0  -9   2        5.58        4.25      0.39 o
   1  -9   2        0.27        0.61      0.26 o
   2  -9   2        0.03        0.26      0.39 o
   3  -9   2        0.46        0.10      0.36 o
   4  -9   2        0.18        0.14      0.26 o
   5  -9   2       11.43       11.38      0.69 o
   6  -9   2       33.26       35.22      1.18 o
  -5  -8   2        0.13       -0.10      0.79 o
  -4  -8   2        3.65        2.85      0.45 o
  -3  -8   2        0.47        0.77      0.31 o
  -2  -8   2       13.08       14.58      0.49 o
  -1  -8   2      129.59      131.70      3.17 o
   0  -8   2      100.38       96.99      2.44 o
   1  -8   2       16.35       19.41      0.62 o
   2  -8   2        2.10        3.15      0.33 o
   3  -8   2      223.70      225.94      6.30 o
   4  -8   2       32.43       32.68      0.88 o
   5  -8   2        0.18        0.00      0.19 o
   6  -8   2        7.28        6.72      0.35 o
   7  -8   2        0.62        1.49      0.87 o
  -6  -7   2        0.02        1.06      0.73 o
  -5  -7   2        5.27        5.43      0.46 o
  -4  -7   2        0.85        1.38      0.27 o
  -3  -7   2        0.62        1.04      0.27 o
  -2  -7   2       20.49       21.28      0.68 o
  -1  -7   2        2.54        2.25      0.30 o
   0  -7   2        7.49        5.92      0.32 o
   1  -7   2       11.24        9.30      0.50 o
   2  -7   2        0.89        1.56      0.39 o
   3  -7   2       85.11       87.19      2.36 o
   4  -7   2      116.46      126.62      2.96 o
   5  -7   2       32.87       33.87      0.96 o
   6  -7   2        0.05       -0.17      0.17 o
   7  -7   2        4.66        4.12      0.50 o
  -5  -6   2        1.17        1.22      0.31 o
  -4  -6   2       10.22        9.08      0.41 o
  -3  -6   2        4.16        4.22      0.27 o
  -2  -6   2       13.44       12.84      0.39 o
  -1  -6   2      277.57      270.91      5.38 o
   0  -6   2      181.23      183.85      3.90 o
   1  -6   2      190.54      191.27      4.92 o
   2  -6   2        3.55        2.92      0.27 o
   3  -6   2       14.88       12.79      0.47 o
   4  -6   2        1.54        1.31      0.18 o
   5  -6   2        4.26        4.17      0.22 o
   6  -6   2        2.77        2.86      0.16 o
   7  -6   2        1.84        1.26      0.43 o
  -6  -5   2        0.64        0.41      0.29 o
  -5  -5   2        0.09        0.40      0.22 o
  -4  -5   2        0.71        0.09      0.18 o
  -3  -5   2        8.90       10.36      0.29 o
  -2  -5   2       46.26       50.93      1.07 o
  -1  -5   2      169.84      169.57      3.92 o
   0  -5   2        6.11        6.85      0.28 o
   1  -5   2       33.10       37.24      1.09 o
   2  -5   2      395.20      404.79     14.50 o
   3  -5   2      115.62       99.79      2.41 o
   4  -5   2       19.52       19.21      0.53 o
   5  -5   2        1.38        1.56      0.13 o
   6  -5   2       35.41       31.01      1.17 o
   7  -5   2        5.54        4.67      0.51 o
   8  -5   2        2.03        1.13      0.49 o
  -7  -4   2        0.14       -0.14      0.32 o
  -6  -4   2        0.10        0.35      0.31 o
  -5  -4   2       13.12       13.34      0.47 o
  -4  -4   2       23.69       24.87      0.53 o
  -3  -4   2        9.97        9.29      0.29 o
  -2  -4   2      105.19      110.55      1.86 o
  -1  -4   2       31.86       42.31      1.04 o
   0  -4   2      339.77      339.20      6.82 o
   1  -4   2       61.65       66.96      2.41 o
   2  -4   2      145.71      160.65      5.94 o
   3  -4   2       46.40       56.48      1.33 o
   4  -4   2       49.19       55.20      1.46 o
   5  -4   2       17.77       22.65      0.54 o
   6  -4   2        7.89        7.41      0.48 o
   7  -4   2        4.52        2.54      0.43 o
   8  -4   2        0.11       -0.10      0.57 o
  -7  -3   2        0.09        0.06      0.35 o
  -6  -3   2        0.48        0.43      0.31 o
  -5  -3   2        0.90        0.77      0.18 o
  -4  -3   2       25.17       27.85      0.62 o
  -3  -3   2       32.18       35.95      0.70 o
  -2  -3   2      462.95      480.88      9.85 o
  -1  -3   2      340.05      338.95      6.58 o
   0  -3   2      113.79      112.28      3.32 o
   1  -3   2      225.29      198.73      6.04 o
   3  -3   2       14.86       12.68      0.35 o
   4  -3   2      101.22      122.93      2.85 o
   5  -3   2        4.07        3.61      0.15 o
   6  -3   2        3.53        4.14      0.42 o
   7  -3   2        5.76        6.43      0.54 o
   8  -3   2        0.00        0.28      0.54 o
  -7  -2   2       12.49       10.62      0.51 o
  -6  -2   2       46.97       55.38      1.09 o
  -5  -2   2       24.70       25.80      0.58 o
  -4  -2   2       10.32        7.15      0.22 o
  -3  -2   2        0.01       -0.01      0.09 o
  -2  -2   2       29.44       30.61      0.60 o
  -1  -2   2      125.65      119.17      2.50 o
   0  -2   2      220.70      205.83      4.39 o
   2  -2   2        0.95        0.92      0.12 o
   3  -2   2       47.45       45.35      0.87 o
   4  -2   2       61.67       62.87      1.16 o
   5  -2   2        0.30        0.45      0.07 o
   6  -2   2        0.74        0.83      0.30 o
   7  -2   2        9.14        9.91      0.55 o
   8  -2   2        0.03        0.14      0.43 o
  -8  -1   2        0.46       -0.77      0.77 o
  -7  -1   2        0.29        0.69      0.34 o
  -6  -1   2      117.33      137.27      2.35 o
  -5  -1   2       77.03       81.13      1.64 o
  -4  -1   2        1.09        1.00      0.12 o
  -3  -1   2       95.91       81.78      1.40 o
  -2  -1   2      150.10      143.60      2.59 o
   0  -1   2       19.20       16.57      0.52 o
   2  -1   2       78.38       75.22      1.41 o
   3  -1   2       96.97       93.73      1.69 o
   4  -1   2       18.08       16.60      0.37 o
   5  -1   2        6.36        6.31      0.19 o
   6  -1   2        1.11        0.64      0.10 o
   7  -1   2        3.26        4.06      0.39 o
   8  -1   2        2.24        1.57      0.63 o
  -8   0   2        0.08       -0.64      0.64 o
  -7   0   2        4.07        5.09      0.45 o
  -6   0   2       22.75       28.07      0.85 o
  -5   0   2        1.38        1.17      0.08 o
  -4   0   2        0.25        1.32      0.08 o
  -3   0   2       24.84       24.30      0.49 o
  -2   0   2       42.68       39.12      0.85 o
   0   0   2       50.98       27.88      1.22 o
   3   0   2        2.04        2.48      0.10 o
   4   0   2       63.04       57.89      1.08 o
   5   0   2      152.88      160.13      2.69 o
   6   0   2        5.28        4.92      0.23 o
   7   0   2        0.06        0.38      0.09 o
   8   0   2        0.32       -0.12      0.71 o
  -8   1   2        0.00       -0.01      0.48 o
  -7   1   2        0.54        1.13      0.43 o
  -6   1   2       30.14       30.22      0.91 o
  -5   1   2        0.22       -0.04      0.27 o
  -4   1   2      166.67      170.82      4.59 o
  -3   1   2       29.45       38.57      1.18 o
  -2   1   2      224.30      222.42      4.36 o
   0   1   2      186.17      168.03      5.14 o
   1   1   2      536.54      510.97     14.98 o
   2   1   2        2.55        3.52      0.12 o
   3   1   2       36.18       36.20      0.58 o
   4   1   2       33.43       30.63      0.56 o
   5   1   2       90.45       95.17      1.69 o
   6   1   2        0.62        0.66      0.18 o
   7   1   2        0.57        0.50      0.23 o
  -8   2   2        0.67        0.13      0.47 o
  -7   2   2       12.01       11.11      0.60 o
  -6   2   2        0.13        0.23      0.22 o
  -5   2   2        2.09        2.35      0.33 o
  -4   2   2       31.29       29.28      0.93 o
  -3   2   2        2.69        4.37      0.14 o
  -2   2   2       12.93       14.23      0.38 o
   1   2   2        3.64        3.38      0.12 o
   3   2   2      468.38      514.79      8.89 o
   4   2   2        8.09        8.59      0.24 o
   5   2   2        0.04        0.11      0.15 o
   6   2   2        0.01        0.20      0.18 o
   7   2   2        0.07        0.13      0.29 o
  -8   3   2        4.19        3.24      0.62 o
  -7   3   2        6.81        8.57      0.47 o
  -6   3   2       23.01       22.67      0.73 o
  -5   3   2       13.02       11.13      0.50 o
  -4   3   2       27.41       31.08      0.99 o
  -3   3   2       23.52       31.30      0.62 o
  -2   3   2        7.30        5.44      0.20 o
  -1   3   2       61.47       58.07      1.56 o
   0   3   2      474.20      441.27     11.76 o
   1   3   2      107.57       91.78      2.34 o
   2   3   2       54.51       57.54      1.18 o
   3   3   2       95.61      100.35      1.79 o
   4   3   2        5.61        4.84      0.23 o
   5   3   2        3.77        2.78      0.19 o
   6   3   2       13.46       15.77      0.49 o
   7   3   2        0.25        1.15      0.49 o
  -8   4   2        0.12       -0.19      0.49 o
  -7   4   2       20.21       17.64      0.96 o
  -6   4   2        3.96        3.47      0.41 o
  -5   4   2       11.56       12.91      0.90 o
  -4   4   2      142.58      136.28      3.14 o
  -3   4   2        1.72        1.18      0.13 o
  -2   4   2      159.64      168.39      4.02 o
   1   4   2       26.27       25.96      0.57 o
   2   4   2       14.60       16.45      0.40 o
   3   4   2       40.61       40.96      0.84 o
   4   4   2        0.03        0.29      0.22 o
   5   4   2        1.71        0.85      0.28 o
   6   4   2        0.02        0.57      0.30 o
   7   4   2        0.14       -0.45      0.48 o
  -8   5   2        0.68        0.23      0.55 o
  -7   5   2       21.58       22.59      1.48 o
  -6   5   2        0.75        1.50      0.56 o
  -5   5   2       70.47       68.70      1.33 o
  -4   5   2        1.50        1.40      0.16 o
  -3   5   2       30.16       28.40      0.75 o
  -2   5   2       14.42       14.68      0.46 o
  -1   5   2       25.57       26.25      0.84 o
   0   5   2        1.81        1.12      0.24 o
   1   5   2       10.17        9.90      0.28 o
   2   5   2      190.77      182.07      3.41 o
   3   5   2        2.16        2.51      0.26 o
   4   5   2        1.20        1.27      0.26 o
   5   5   2        2.00        2.05      0.48 o
   6   5   2        2.58        3.26      0.46 o
  -7   6   2        4.78        5.70      0.92 o
  -6   6   2        7.07        6.47      0.78 o
  -5   6   2        3.51        4.24      0.24 o
  -4   6   2      150.16      147.98      3.21 o
  -3   6   2      280.71      258.28      5.71 o
  -2   6   2        7.03        5.82      0.36 o
  -1   6   2        9.24        5.94      0.37 o
   0   6   2        0.19        0.59      0.33 o
   1   6   2       26.59       27.89      0.64 o
   2   6   2       14.64       14.70      0.49 o
   3   6   2        7.09        6.99      0.33 o
   4   6   2        0.02        0.09      0.26 o
   5   6   2        6.76        5.27      0.61 o
   6   6   2        0.00        0.05      0.68 o
  -7   7   2        3.20        1.51      0.73 o
  -6   7   2        3.46        3.03      0.18 o
  -5   7   2        0.50        0.52      0.22 o
  -4   7   2       19.17       19.55      0.54 o
  -3   7   2        4.62        4.10      0.25 o
  -2   7   2        4.36        5.64      0.42 o
  -1   7   2       48.39       48.74      1.56 o
   0   7   2       11.05        8.47      0.48 o
   1   7   2      297.81      313.02      5.57 o
   2   7   2        5.77        4.93      0.32 o
   3   7   2      113.73      115.64      2.46 o
   4   7   2        1.27        1.29      0.32 o
   5   7   2        0.03       -0.15      0.70 o
  -7   8   2        0.69        0.34      0.25 o
  -6   8   2        0.07       -0.05      0.30 o
  -5   8   2       47.32       47.81      1.20 o
  -4   8   2        0.83        0.68      0.23 o
  -3   8   2        0.40        0.32      0.22 o
  -2   8   2       26.46       22.18      0.85 o
  -1   8   2        0.39       -0.05      0.33 o
   0   8   2        6.68        6.48      0.45 o
   1   8   2        2.05        2.00      0.29 o
   2   8   2        0.10       -0.12      0.24 o
   3   8   2        3.57        2.49      0.36 o
   4   8   2        5.63        7.17      0.56 o
   5   8   2        0.38        0.04      0.81 o
  -6   9   2        0.24       -0.34      0.34 o
  -5   9   2        5.80        5.72      0.41 o
  -4   9   2        3.12        2.50      0.32 o
  -3   9   2        5.17        4.29      0.34 o
  -2   9   2       76.72       70.40      2.41 o
  -1   9   2        5.67        6.13      0.57 o
   0   9   2       14.30       12.11      0.54 o
   1   9   2        3.00        2.42      0.29 o
   2   9   2        5.01        6.95      0.48 o
   3   9   2        0.71       -0.45      0.45 o
   4   9   2        1.30        1.39      0.93 o
  -5  10   2       12.46       17.10      0.80 o
  -4  10   2        1.97        3.38      0.42 o
  -3  10   2        3.88        2.75      0.40 o
  -2  10   2        5.67        4.95      0.62 o
  -1  10   2        8.77        6.58      0.61 o
   0  10   2        0.97        1.95      0.42 o
   1  10   2        9.54       11.20      0.62 o
   2  10   2        0.05        0.50      0.44 o
   3  10   2        0.76        3.78      1.18 o
  -5  11   2       21.11       22.61      0.98 o
  -4  11   2       21.49       21.64      0.76 o
  -3  11   2        0.11        0.48      0.42 o
  -2  11   2        0.72        0.41      0.76 o
  -1  11   2        0.17        0.27      0.75 o
   0  11   2        0.11        0.83      0.62 o
   1  11   2        0.25       -0.74      0.99 o
  -4  12   2        1.68        1.33      0.84 o
  -3  12   2        3.06        3.76      1.10 o
  -2  12   2        0.93        1.76      1.10 o
  -1  12   2        0.48       -0.43      0.97 o
   0 -12   3        0.29       -0.18      0.62 o
   1 -12   3        0.01       -0.13      0.55 o
   2 -12   3        1.21        2.19      0.59 o
   3 -12   3        0.03       -0.49      0.76 o
   4 -12   3        1.61       -0.08      0.32 o
  -2 -11   3        0.13        0.18      0.96 o
  -1 -11   3        3.65        3.19      0.73 o
   0 -11   3        3.24        3.72      0.57 o
   1 -11   3        8.20        6.53      0.61 o
   2 -11   3        0.49        1.09      0.43 o
   3 -11   3        6.09        7.13      0.45 o
   4 -11   3        5.24        4.42      0.56 o
   5 -11   3        0.05       -0.10      0.28 o
  -3 -10   3        2.49        2.91      0.71 o
  -2 -10   3        5.69        5.86      0.50 o
  -1 -10   3        1.63        0.79      0.45 o
   0 -10   3        1.75        0.79      0.39 o
   1 -10   3        3.24        3.39      0.39 o
   2 -10   3        0.15        0.25      0.30 o
   3 -10   3       19.07       19.36      0.91 o
   4 -10   3        3.86        3.41      0.39 o
   5 -10   3        0.02        0.23      0.34 o
   6 -10   3        3.62        2.05      0.60 o
  -4  -9   3        8.33        7.39      1.00 o
  -3  -9   3       22.39       22.94      0.93 o
  -2  -9   3        5.36        5.82      0.38 o
  -1  -9   3       11.75       11.20      0.53 o
   0  -9   3       46.76       45.07      1.18 o
   1  -9   3       16.32       16.83      0.61 o
   2  -9   3        1.54        1.81      0.46 o
   3  -9   3        2.27        1.64      0.40 o
   4  -9   3        1.29        1.25      0.31 o
   5  -9   3        8.63        8.59      0.47 o
   6  -9   3       20.16       18.14      0.62 o
  -5  -8   3        0.96        2.36      0.78 o
  -4  -8   3        1.50       -0.29      0.44 o
  -3  -8   3       14.02       14.93      0.62 o
  -2  -8   3        5.21        5.78      0.42 o
  -1  -8   3       41.79       46.95      1.23 o
   0  -8   3      321.19      331.38      7.53 o
   1  -8   3       31.85       35.55      0.92 o
   2  -8   3      187.76      209.50      5.33 o
   3  -8   3        1.43        1.44      0.53 o
   4  -8   3       57.79       52.96      1.44 o
   5  -8   3        3.39        2.31      0.27 o
   6  -8   3       25.04       25.87      0.77 o
   7  -8   3        1.63        1.18      0.99 o
  -6  -7   3        5.45        7.03      0.74 o
  -5  -7   3        0.42        0.86      0.40 o
  -4  -7   3        0.63        0.11      0.28 o
  -3  -7   3       19.96       19.58      0.64 o
  -2  -7   3        0.98        1.33      0.22 o
  -1  -7   3        6.04        5.59      0.34 o
   0  -7   3        7.01        7.10      0.36 o
   1  -7   3        0.00       -0.19      0.19 o
   2  -7   3       98.05      100.69      2.68 o
   3  -7   3       64.26       60.21      1.67 o
   4  -7   3       23.40       22.08      0.67 o
   5  -7   3        0.64        0.99      0.21 o
   6  -7   3        2.79        2.75      0.29 o
   7  -7   3        0.66        1.92      0.55 o
  -5  -6   3        0.88        0.97      0.26 o
  -4  -6   3       14.31       11.11      0.48 o
  -3  -6   3        0.60        0.09      0.26 o
  -2  -6   3        7.73        7.11      0.32 o
  -1  -6   3       26.67       28.04      0.71 o
   0  -6   3        0.06       -0.17      0.17 o
   1  -6   3        9.10       10.99      0.49 o
   2  -6   3      117.32      129.30      3.48 o
   3  -6   3       29.53       33.22      0.98 o
   4  -6   3        0.70        0.63      0.16 o
   5  -6   3        1.05        1.08      0.19 o
   6  -6   3        1.18        1.26      0.17 o
   7  -6   3        0.13        0.09      0.48 o
  -6  -5   3        1.25        1.52      0.31 o
  -5  -5   3        0.65       -0.20      0.23 o
  -4  -5   3       11.68       10.21      0.35 o
  -3  -5   3        4.69        4.15      0.22 o
  -2  -5   3       31.86       31.38      0.64 o
  -1  -5   3      250.16      263.66      6.79 o
   0  -5   3       95.27       85.59      1.92 o
   1  -5   3        4.78        5.02      0.40 o
   2  -5   3       43.57       47.03      1.62 o
   3  -5   3        2.49        3.07      0.26 o
   4  -5   3        1.89        1.27      0.16 o
   5  -5   3      104.89       91.16      2.07 o
   6  -5   3        1.63        1.48      0.12 o
   7  -5   3        3.78        1.89      0.42 o
   8  -5   3        0.86        0.83      0.54 o
  -7  -4   3        0.03       -0.34      0.34 o
  -6  -4   3        0.00        0.74      0.26 o
  -5  -4   3        2.61        2.73      0.25 o
  -4  -4   3       12.69        9.88      0.31 o
  -3  -4   3      198.69      221.51      3.64 o
  -2  -4   3        2.13        2.87      0.18 o
  -1  -4   3        0.02       -0.12      0.12 o
   0  -4   3       36.18       25.31      0.65 o
   1  -4   3       26.60       31.36      0.99 o
   2  -4   3       32.67       40.63      1.24 o
   3  -4   3        1.71        2.86      0.17 o
   4  -4   3       12.25       18.26      0.48 o
   5  -4   3       87.72       83.50      1.77 o
   6  -4   3       11.69       10.64      0.61 o
   7  -4   3        5.41        5.97      0.46 o
   8  -4   3        0.25       -0.44      0.44 o
  -7  -3   3        0.57        0.44      0.32 o
  -6  -3   3       12.67       14.48      0.51 o
  -5  -3   3        9.11        9.75      0.39 o
  -4  -3   3        0.41        1.35      0.18 o
  -3  -3   3       47.72       45.95      0.84 o
  -2  -3   3      435.39      485.33      7.84 o
   0  -3   3      258.58      262.30      5.95 o
   1  -3   3       58.53       55.08      1.55 o
   2  -3   3       66.92       80.76      2.39 o
   3  -3   3      276.97      301.67      6.49 o
   4  -3   3       42.52       49.35      1.02 o
   5  -3   3       96.53       99.39      1.97 o
   6  -3   3        2.72        3.73      0.40 o
   7  -3   3        8.09        8.59      0.61 o
   8  -3   3        0.11       -0.57      0.57 o
  -7  -2   3        0.59        1.29      0.27 o
  -6  -2   3       10.51       12.93      0.41 o
  -5  -2   3        2.82        4.47      0.22 o
  -4  -2   3       46.65       43.04      0.87 o
  -3  -2   3       37.38       38.76      0.74 o
  -2  -2   3        3.14        2.58      0.13 o
   0  -2   3      397.92      368.34      8.07 o
   2  -2   3       12.83       12.84      0.26 o
   3  -2   3        7.87        7.45      0.19 o
   4  -2   3        5.05        5.04      0.21 o
   5  -2   3        0.00       -0.05      0.09 o
   6  -2   3        4.51        4.75      0.20 o
   7  -2   3       46.31       51.29      1.76 o
   8  -2   3       11.78       13.78      0.91 o
  -7  -1   3        0.03        0.01      0.39 o
  -6  -1   3       18.89       19.43      0.47 o
  -5  -1   3      261.14      269.79      4.61 o
  -4  -1   3       73.07       77.39      1.31 o
  -3  -1   3       20.16       27.00      0.51 o
  -2  -1   3      223.03      238.35      4.24 o
  -1  -1   3       51.89       55.79      1.32 o
   2  -1   3      443.65      423.64      8.59 o
   3  -1   3        5.91        5.53      0.15 o
   4  -1   3        3.73        4.67      0.16 o
   5  -1   3       86.03       86.32      1.50 o
   6  -1   3        5.57        6.61      0.23 o
   7  -1   3        0.59       -0.06      0.33 o
   8  -1   3        2.07        3.08      1.05 o
  -8   0   3        0.43        0.24      0.52 o
  -7   0   3        0.98        0.10      0.35 o
  -6   0   3       51.13       55.46      1.45 o
  -5   0   3       20.51       16.01      0.35 o
  -4   0   3        1.78        2.50      0.11 o
  -3   0   3       74.85       67.71      1.37 o
  -2   0   3       45.34       46.35      0.95 o
  -1   0   3       96.95      106.27      2.71 o
   0   0   3        0.56        0.36      0.08 o
   2   0   3      292.94      282.86      4.56 o
   3   0   3      168.50      160.77      2.72 o
   4   0   3        5.76        8.26      0.24 o
   5   0   3      134.12      142.05      2.45 o
   6   0   3       55.81       58.78      1.12 o
   7   0   3       12.94       11.90      0.36 o
  -8   1   3        0.75        2.00      0.77 o
  -7   1   3        0.04       -0.32      0.32 o
  -6   1   3        7.24        6.92      0.42 o
  -5   1   3       21.61       24.10      0.81 o
  -4   1   3        3.56        4.24      0.30 o
  -2   1   3        5.29        6.56      0.19 o
  -1   1   3      166.20      151.40      3.15 o
   1   1   3      649.12      619.98     28.68 o
   2   1   3      157.75      150.64      2.92 o
   3   1   3        1.17        0.69      0.10 o
   4   1   3        8.08        7.27      0.22 o
   5   1   3        0.51        0.12      0.15 o
   6   1   3       19.47       23.24      0.59 o
   7   1   3        2.20        2.48      0.34 o
  -8   2   3        2.58        2.50      0.49 o
  -7   2   3        6.13        8.89      0.52 o
  -6   2   3        5.79        5.65      0.38 o
  -5   2   3        0.07        0.07      0.26 o
  -4   2   3       20.74       23.81      0.75 o
  -3   2   3        7.53        6.34      0.19 o
  -2   2   3       17.62       15.60      0.35 o
  -1   2   3       57.00       38.76      0.82 o
   0   2   3       10.71        6.92      0.30 o
   1   2   3      494.56      468.58     14.18 o
   2   2   3       52.52       58.01      1.57 o
   3   2   3       12.23        7.90      0.21 o
   4   2   3        2.64        3.62      0.21 o
   5   2   3       16.70       17.52      0.40 o
   6   2   3        0.24        0.46      0.21 o
   7   2   3        0.00        0.34      0.31 o
  -8   3   3        3.63        2.65      0.60 o
  -7   3   3        3.56        3.98      0.40 o
  -6   3   3        4.13        3.10      0.43 o
  -5   3   3        0.41        0.51      0.24 o
  -4   3   3       36.82       41.00      0.84 o
  -3   3   3      281.00      300.28      5.58 o
  -1   3   3       73.84       76.70      1.85 o
   0   3   3      809.33      800.77     33.33 o
   1   3   3       56.11       52.06      1.41 o
   2   3   3       31.96       30.25      0.58 o
   3   3   3        7.74        8.29      0.27 o
   4   3   3        0.01        0.14      0.15 o
   5   3   3        0.29        0.19      0.18 o
   6   3   3        8.04        6.31      0.34 o
   7   3   3        0.00        0.58      0.46 o
  -8   4   3        0.66        1.11      0.61 o
  -7   4   3        4.75        5.80      0.49 o
  -6   4   3        2.94        3.32      0.47 o
  -5   4   3        0.11        0.05      0.27 o
  -4   4   3       12.29       12.88      0.37 o
  -3   4   3      101.25       94.60      2.19 o
  -2   4   3       67.96       73.50      1.88 o
   0   4   3      178.47      202.54      6.11 o
   1   4   3        4.51        4.20      0.20 o
   2   4   3       41.83       37.22      0.80 o
   3   4   3       13.77       13.45      0.38 o
   4   4   3        6.63        6.72      0.33 o
   5   4   3       11.44       12.33      0.45 o
   6   4   3        3.97        2.08      0.31 o
  -8   5   3        0.05        0.41      0.54 o
  -7   5   3       11.15       13.57      1.15 o
  -6   5   3        1.05       -0.46      0.46 o
  -5   5   3      173.18      174.70      3.71 o
  -4   5   3      118.38      118.03      2.57 o
  -3   5   3       47.39       40.85      0.94 o
  -2   5   3       35.14       43.01      1.05 o
  -1   5   3       65.78       90.30      2.59 o
   0   5   3        2.50        5.72      0.37 o
   1   5   3        9.64        8.04      0.29 o
   2   5   3      308.52      317.26      6.03 o
   3   5   3       98.01       95.59      1.85 o
   4   5   3       10.72        8.99      0.39 o
   5   5   3        2.05        1.99      0.31 o
   6   5   3        2.40        1.23      0.34 o
  -7   6   3        3.32        2.72      0.68 o
  -6   6   3        8.84        8.02      0.71 o
  -5   6   3       86.77       91.53      1.91 o
  -3   6   3        7.33        6.98      0.29 o
  -2   6   3      122.49      123.01      2.68 o
  -1   6   3       94.87       98.94      2.47 o
   0   6   3        0.17        0.67      0.35 o
   1   6   3       80.83       78.99      1.55 o
   2   6   3       80.12       79.64      1.50 o
   3   6   3       74.81       81.41      1.57 o
   4   6   3        0.50        0.48      0.28 o
   5   6   3        0.00        0.07      0.40 o
   6   6   3        2.10        2.58      0.74 o
  -7   7   3        1.62        0.48      0.45 o
  -6   7   3        2.61        3.06      0.21 o
  -5   7   3       22.46       20.81      0.62 o
  -4   7   3       67.16       68.94      1.50 o
  -3   7   3        1.91        2.34      0.23 o
  -2   7   3       13.90       12.06      0.45 o
  -1   7   3        7.99        4.71      0.42 o
   0   7   3       11.11       10.07      0.64 o
   1   7   3      152.55      160.47      3.08 o
   2   7   3        6.83        5.68      0.34 o
   3   7   3        2.34        1.71      0.26 o
   4   7   3        2.21        2.05      0.36 o
   5   7   3        2.08        1.19      0.59 o
  -7   8   3        4.69        0.73      0.56 o
  -6   8   3        0.44        0.53      0.25 o
  -5   8   3        0.60        0.47      0.25 o
  -4   8   3        0.65        0.31      0.25 o
  -3   8   3        0.36        0.32      0.23 o
  -2   8   3        1.47        2.75      0.39 o
  -1   8   3        0.01       -0.02      0.37 o
   0   8   3        0.22        0.22      0.28 o
   1   8   3        0.26        0.65      0.25 o
   2   8   3        0.91        0.87      0.30 o
   3   8   3        0.11        0.49      0.53 o
   4   8   3        0.40        0.11      0.40 o
  -6   9   3        0.03        0.22      0.37 o
  -5   9   3        5.39        6.66      0.45 o
  -4   9   3       10.30        8.64      0.46 o
  -3   9   3        0.45        0.72      0.29 o
  -2   9   3        0.19       -0.32      0.43 o
  -1   9   3       17.25       16.60      0.89 o
   0   9   3        0.11       -0.03      0.46 o
   1   9   3       10.95       12.33      0.47 o
   2   9   3        3.81        3.14      0.42 o
   3   9   3        0.82        0.73      0.39 o
   4   9   3       11.12       10.55      1.41 o
  -5  10   3        0.05       -0.02      0.39 o
  -4  10   3       22.68       24.03      0.78 o
  -3  10   3        0.11        0.16      0.31 o
  -2  10   3        4.09        1.29      0.67 o
  -1  10   3        0.95        1.62      1.67 o
   0  10   3        3.47        3.48      0.34 o
   1  10   3       10.03       10.62      0.65 o
   2  10   3        0.26       -0.62      0.62 o
   3  10   3        1.78        2.10      1.04 o
  -5  11   3        6.35        6.78      1.09 o
  -4  11   3        2.57        2.48      0.49 o
  -3  11   3        0.22        0.93      0.45 o
  -2  11   3        9.23       11.59      1.31 o
  -1  11   3        1.92        1.79      0.90 o
   0  11   3        1.86        2.36      0.93 o
   1  11   3       18.51       20.32      1.40 o
  -3  12   3       15.05       18.10      1.32 o
  -2  12   3        0.11       -0.52      0.90 o
  -1  12   3        0.48        1.00      0.93 o
   0 -12   4        0.52        1.18      0.73 o
   1 -12   4        0.08        1.41      0.63 o
   2 -12   4        0.29        0.38      0.54 o
   3 -12   4        1.90        1.97      0.72 o
   4 -12   4        3.95        0.58      0.60 o
  -2 -11   4        2.50        4.62      1.07 o
  -1 -11   4        2.13        1.99      0.65 o
   0 -11   4        9.75        9.64      0.67 o
   1 -11   4        0.38        0.47      0.44 o
   2 -11   4        0.68        1.25      0.41 o
   3 -11   4        4.41        4.26      0.44 o
   4 -11   4        0.00       -0.46      0.46 o
   5 -11   4        0.93        0.75      0.46 o
  -3 -10   4       14.04       16.55      1.22 o
  -2 -10   4        0.62        0.81      0.44 o
  -1 -10   4        0.92        1.36      0.51 o
   0 -10   4       16.45       17.86      0.79 o
   1 -10   4        7.98        6.78      0.46 o
   2 -10   4        0.38        0.53      0.29 o
   3 -10   4        0.11        0.14      0.27 o
   4 -10   4        0.20        0.31      0.43 o
   5 -10   4        5.42        6.83      0.53 o
  -4  -9   4        0.79        0.34      0.78 o
  -3  -9   4        7.74        7.44      0.57 o
  -2  -9   4        4.40        2.74      0.31 o
  -1  -9   4        6.26        6.00      0.47 o
   0  -9   4        0.00       -0.30      0.30 o
   1  -9   4        0.60        1.31      0.35 o
   2  -9   4       39.94       41.67      1.08 o
   3  -9   4        9.71        8.64      0.65 o
   4  -9   4        0.65        0.43      0.33 o
   5  -9   4        1.04        0.83      0.36 o
   6  -9   4       13.01       14.00      0.58 o
  -5  -8   4        0.98        3.51      0.78 o
  -4  -8   4        1.49        1.62      0.45 o
  -3  -8   4        1.27        1.13      0.32 o
  -2  -8   4        1.21        2.01      0.29 o
  -1  -8   4       52.28       53.39      1.35 o
   0  -8   4      286.72      301.10      5.85 o
   1  -8   4       16.96       16.71      0.54 o
   2  -8   4       91.19      100.53      2.31 o
   3  -8   4      169.25      183.21      4.71 o
   4  -8   4        0.00       -0.02      0.25 o
   5  -8   4       17.51       21.60      0.67 o
   6  -8   4       36.26       36.72      1.02 o
  -6  -7   4        1.87        4.73      0.77 o
  -5  -7   4        1.49        1.10      0.47 o
  -4  -7   4        0.01        0.23      0.30 o
  -3  -7   4        0.00        0.16      0.26 o
  -2  -7   4       27.03       30.36      0.73 o
  -1  -7   4       37.42       37.53      1.00 o
   0  -7   4      185.55      194.30      4.22 o
   1  -7   4        2.31        3.43      0.25 o
   2  -7   4       47.93       50.30      1.53 o
   3  -7   4        3.25        2.77      0.36 o
   4  -7   4        3.93        3.75      0.27 o
   5  -7   4       12.49       12.08      0.54 o
   6  -7   4        3.21        3.94      0.27 o
   7  -7   4        1.77        1.84      0.83 o
  -6  -6   4        0.24       -0.34      0.54 o
  -5  -6   4        0.00       -0.21      0.28 o
  -4  -6   4       25.39       22.91      0.64 o
  -3  -6   4       18.22       14.50      0.41 o
  -2  -6   4       13.72       15.34      0.48 o
  -1  -6   4       45.84       43.46      1.24 o
   0  -6   4      240.47      220.22      4.83 o
   1  -6   4        3.91        4.44      0.26 o
   2  -6   4      309.67      320.39      8.18 o
   3  -6   4       28.59       25.80      0.82 o
   4  -6   4        0.41        0.90      0.20 o
   5  -6   4       36.80       34.64      0.85 o
   6  -6   4        1.59        0.77      0.17 o
   7  -6   4        0.51        0.51      0.39 o
  -6  -5   4        1.58        1.12      0.40 o
  -5  -5   4       10.25        8.78      0.43 o
  -4  -5   4       43.11       42.93      0.96 o
  -3  -5   4        4.26        4.95      0.24 o
  -2  -5   4       13.91       11.41      0.30 o
  -1  -5   4       22.71       27.65      0.76 o
   0  -5   4       13.61       12.63      0.40 o
   1  -5   4        7.14        5.97      0.24 o
   2  -5   4       10.28        9.07      0.43 o
   3  -5   4       15.33       17.02      0.58 o
   4  -5   4       19.46       15.39      0.48 o
   5  -5   4        3.13        1.62      0.18 o
   6  -5   4       24.81       20.88      0.54 o
   7  -5   4        0.01        0.72      0.33 o
  -7  -4   4        4.51        3.81      0.48 o
  -6  -4   4        0.21        0.25      0.30 o
  -5  -4   4       20.39       19.69      0.57 o
  -4  -4   4       46.30       48.80      1.01 o
  -3  -4   4        0.77        1.38      0.15 o
  -2  -4   4       22.34       27.28      0.54 o
  -1  -4   4        0.89        1.62      0.15 o
   0  -4   4       32.30       37.28      0.86 o
   1  -4   4      113.30      139.96      3.27 o
   2  -4   4      184.18      165.40      4.71 o
   3  -4   4      272.57      298.41      6.32 o
   4  -4   4       11.65       11.50      0.31 o
   5  -4   4       45.00       44.27      0.93 o
   6  -4   4        0.01        0.18      0.12 o
   7  -4   4        1.58        1.48      0.45 o
  -7  -3   4        9.45        8.60      0.60 o
  -6  -3   4        1.28        1.77      0.26 o
  -5  -3   4        1.53        2.02      0.21 o
  -4  -3   4        5.80        4.93      0.23 o
  -3  -3   4       20.65       20.30      0.50 o
  -2  -3   4        0.97        1.17      0.13 o
  -1  -3   4      141.38      143.63      2.81 o
   0  -3   4      348.64      336.59      6.34 o
   1  -3   4      148.64      151.88      3.86 o
   2  -3   4       18.70       19.73      0.66 o
   3  -3   4       26.26       30.88      0.71 o
   4  -3   4        0.00        0.37      0.12 o
   5  -3   4       18.33       17.31      0.40 o
   6  -3   4        9.28        9.50      0.28 o
   7  -3   4        0.37       -0.37      0.37 o
   8  -3   4        1.14        0.10      0.52 o
  -7  -2   4        9.69       10.48      0.49 o
  -6  -2   4        1.42        1.94      0.19 o
  -5  -2   4       75.56       84.36      1.55 o
  -4  -2   4       32.32       32.64      0.74 o
  -3  -2   4        8.39        7.31      0.26 o
  -2  -2   4      738.81      737.30     24.26 o
  -1  -2   4      229.94      195.65      4.70 o
   1  -2   4      240.57      237.03      6.78 o
   2  -2   4      294.33      293.81      6.00 o
   3  -2   4       18.89       16.03      0.37 o
   4  -2   4       27.11       27.81      0.65 o
   5  -2   4        1.81        2.09      0.18 o
   6  -2   4        5.59        6.67      0.26 o
   7  -2   4       27.84       31.75      1.27 o
   8  -2   4        2.17        1.56      0.62 o
  -7  -1   4        0.97        1.86      0.40 o
  -6  -1   4        7.09        6.47      0.21 o
  -5  -1   4       61.99       61.05      1.13 o
  -4  -1   4       18.03       19.66      0.41 o
  -3  -1   4        2.39        2.67      0.12 o
  -2  -1   4      256.37      245.10      5.36 o
   0  -1   4       63.59       63.41      2.96 o
   2  -1   4      335.41      332.17      6.85 o
   3  -1   4       41.26       45.29      0.89 o
   4  -1   4      231.83      212.03      4.40 o
   5  -1   4        0.00       -0.13      0.13 o
   6  -1   4       72.14       74.13      1.51 o
   7  -1   4       12.01       10.71      0.31 o
  -8   0   4        0.41        0.38      0.99 o
  -7   0   4        0.94        0.35      0.31 o
  -6   0   4        8.91        8.15      0.54 o
  -5   0   4      243.06      256.88      4.26 o
  -4   0   4       24.82       32.32      0.56 o
  -3   0   4       22.01       21.64      0.49 o
  -2   0   4       16.10       14.19      0.30 o
  -1   0   4       28.08       26.00      0.67 o
   0   0   4       21.31       18.65      0.61 o
   1   0   4       13.69       18.79      0.49 o
   2   0   4        3.04        3.29      0.12 o
   3   0   4      184.14      194.47      3.10 o
   4   0   4      388.07      397.94      6.17 o
   5   0   4       13.42       12.78      0.37 o
   6   0   4       12.39       12.33      0.37 o
   7   0   4        2.18        1.44      0.21 o
  -8   1   4        2.17        2.14      0.59 o
  -7   1   4        0.34        0.49      0.31 o
  -6   1   4        2.12        2.81      0.42 o
  -5   1   4        4.98        5.60      0.31 o
  -4   1   4       25.06       29.38      0.62 o
  -2   1   4      376.19      358.14      7.30 o
  -1   1   4       57.74       49.20      1.09 o
   0   1   4       30.31       29.16      0.95 o
   1   1   4      334.78      339.50      8.42 o
   2   1   4       16.19       25.43      0.50 o
   3   1   4      302.50      318.51      6.06 o
   4   1   4       53.06       56.42      1.08 o
   5   1   4        6.61        6.05      0.21 o
   6   1   4        1.85        2.29      0.22 o
   7   1   4        0.01        0.35      0.23 o
  -8   2   4        0.46        1.95      0.81 o
  -7   2   4        4.66        5.03      0.46 o
  -6   2   4        0.16        0.16      0.27 o
  -5   2   4        0.01        0.15      0.30 o
  -4   2   4        5.80        6.02      0.18 o
  -3   2   4      112.36      118.63      2.33 o
  -2   2   4      183.47      185.27      3.82 o
  -1   2   4       40.10       37.15      0.80 o
   1   2   4       10.58        6.85      0.19 o
   2   2   4      707.73      690.55     28.50 o
   3   2   4       83.57       86.98      1.55 o
   4   2   4        8.97        8.69      0.27 o
   5   2   4        2.65        2.37      0.20 o
   6   2   4        0.07        0.02      0.22 o
   7   2   4        4.29        5.27      0.44 o
  -8   3   4        2.38        2.28      0.75 o
  -7   3   4        6.32        5.14      0.50 o
  -6   3   4       35.89       34.52      1.30 o
  -5   3   4       20.63       20.79      0.77 o
  -4   3   4        2.52        2.19      0.09 o
  -3   3   4       30.72       31.46      0.64 o
  -2   3   4      251.10      245.21      4.99 o
   0   3   4       36.21       35.75      0.83 o
   1   3   4        0.04       -0.18      0.20 o
   2   3   4        8.36        6.27      0.22 o
   3   3   4        6.88        7.25      0.23 o
   4   3   4        6.60        6.43      0.26 o
   5   3   4        3.46        3.88      0.24 o
   6   3   4        5.42        5.97      0.31 o
   7   3   4        2.72        2.26      0.70 o
  -8   4   4        2.16        5.59      0.77 o
  -7   4   4        2.62        2.76      0.53 o
  -6   4   4       10.04       12.13      0.63 o
  -5   4   4        0.47        0.37      0.07 o
  -4   4   4       97.59       93.90      2.14 o
  -3   4   4        1.92        1.21      0.12 o
  -2   4   4        7.18        3.69      0.17 o
  -1   4   4        0.06        0.57      0.23 o
   0   4   4      309.32      323.26      7.19 o
   1   4   4        0.21        0.32      0.11 o
   2   4   4        4.75        3.04      0.20 o
   3   4   4        4.94        4.17      0.28 o
   4   4   4        4.25        3.27      0.23 o
   5   4   4       22.80       22.67      0.64 o
   6   4   4        1.14        0.39      0.25 o
  -8   5   4        1.07        1.69      0.71 o
  -7   5   4        3.01        6.71      1.93 o
  -6   5   4       34.12       31.56      1.56 o
  -5   5   4        5.28        4.45      0.23 o
  -4   5   4      270.32      266.11      5.00 o
  -3   5   4       42.99       41.63      0.96 o
  -2   5   4        7.14        7.92      0.26 o
  -1   5   4        9.97       10.29      0.49 o
   0   5   4       22.41       21.33      0.89 o
   1   5   4       47.62       41.70      1.05 o
   2   5   4      152.04      160.39      3.52 o
   3   5   4       65.85       67.40      1.46 o
   4   5   4       29.97       27.08      0.89 o
   5   5   4        4.45        3.73      0.35 o
   6   5   4        0.08       -0.15      0.32 o
  -7   6   4        0.00        0.31      0.54 o
  -6   6   4        1.48        1.61      0.12 o
  -5   6   4       49.53       49.55      1.33 o
  -4   6   4      206.08      203.41      4.18 o
  -3   6   4       12.79       15.37      0.46 o
  -2   6   4        0.44        1.12      0.21 o
  -1   6   4       48.06       47.53      1.40 o
   0   6   4       23.70       21.29      0.74 o
   1   6   4      107.43      108.04      2.63 o
   3   6   4       51.43       50.08      1.10 o
   4   6   4        0.57        1.12      0.38 o
   5   6   4        0.37        0.35      0.30 o
   6   6   4        0.02        0.15      0.93 o
  -7   7   4        3.97        2.49      0.79 o
  -6   7   4        0.39        0.24      0.16 o
  -5   7   4        4.24        2.70      0.23 o
  -4   7   4       44.60       46.49      1.19 o
  -3   7   4        4.95        6.72      0.32 o
  -2   7   4        0.28       -0.13      0.18 o
  -1   7   4        0.68       -0.21      0.31 o
   0   7   4        0.44        1.42      0.41 o
   1   7   4        6.37        5.98      0.30 o
   2   7   4       74.89       77.68      1.88 o
   3   7   4        0.18        0.32      0.23 o
   4   7   4        0.85       -0.18      0.58 o
   5   7   4        2.87        1.69      0.75 o
  -7   8   4        0.79        0.19      0.74 o
  -6   8   4        0.68        0.61      0.36 o
  -5   8   4        0.16        0.11      0.21 o
  -4   8   4       17.79       18.54      0.75 o
  -3   8   4       23.22       21.51      0.71 o
  -2   8   4       21.00       18.34      0.62 o
  -1   8   4      113.18       95.36      3.01 o
   0   8   4        9.45        8.62      0.41 o
   1   8   4        5.79        5.75      0.32 o
   2   8   4        0.35        0.31      0.29 o
   3   8   4        3.71        4.59      0.48 o
   4   8   4        0.08       14.75      3.73 o
  -6   9   4        9.95        9.69      1.53 o
  -5   9   4       12.54       15.65      0.61 o
  -4   9   4        1.14        1.36      0.33 o
  -3   9   4        3.01        2.77      0.36 o
  -2   9   4        5.78        4.88      0.39 o
  -1   9   4        0.07        0.24      0.41 o
   0   9   4        6.54        6.12      0.40 o
   1   9   4       10.18       10.86      0.53 o
   2   9   4        1.66        2.28      0.36 o
   3   9   4        0.21       -0.83      0.83 o
  -5  10   4        3.52        4.53      0.46 o
  -4  10   4        3.24        4.08      0.42 o
  -3  10   4        2.32        2.54      0.33 o
  -2  10   4        4.46        2.32      0.35 o
  -1  10   4        5.43        4.83      0.75 o
   0  10   4        1.15        1.83      0.35 o
   1  10   4        2.97        6.09      1.12 o
   2  10   4        0.71       -0.83      0.92 o
  -5  11   4        2.30        2.73      1.26 o
  -4  11   4        1.49        2.25      0.85 o
  -3  11   4        1.39        1.26      0.44 o
  -2  11   4        0.70        1.49      0.36 o
  -1  11   4        8.44        6.67      1.13 o
   0  11   4       19.31       23.09      1.59 o
   1  11   4       12.49       14.05      1.58 o
   0 -12   5        1.23       -0.11      0.97 o
   1 -12   5        0.02       -0.13      0.47 o
   2 -12   5        0.18       -0.28      0.95 o
   3 -12   5        0.08       -0.03      0.51 o
   4 -12   5        5.83        0.83      0.84 o
  -2 -11   5        7.73        9.67      1.23 o
  -1 -11   5        0.20        0.57      0.57 o
   0 -11   5        2.77        1.68      0.51 o
   1 -11   5        0.10        0.22      0.45 o
   2 -11   5        1.68        1.92      0.42 o
   3 -11   5        1.89        0.98      0.38 o
   4 -11   5        1.62        1.46      0.83 o
   5 -11   5        0.49        0.09      0.47 o
  -3 -10   5        1.18        2.54      1.07 o
  -2 -10   5        5.86        6.70      0.51 o
  -1 -10   5        0.95        0.87      0.53 o
   0 -10   5       10.35        9.92      0.61 o
   1 -10   5       26.51       21.73      0.88 o
   2 -10   5        1.10        0.73      0.29 o
   3 -10   5        0.22        0.43      0.35 o
   4 -10   5        0.00        0.64      0.45 o
   5 -10   5        0.02       -0.16      0.35 o
  -4  -9   5        2.56        1.82      0.81 o
  -3  -9   5        1.23        1.82      0.44 o
  -2  -9   5        4.70        4.61      0.37 o
  -1  -9   5        8.70        8.50      0.50 o
   0  -9   5        9.95        9.52      0.45 o
   1  -9   5       10.49       14.31      0.60 o
   2  -9   5        0.01       -0.23      0.25 o
   3  -9   5       48.05       46.93      1.31 o
   4  -9   5        1.43        0.46      0.42 o
   5  -9   5       10.11        9.37      0.47 o
   6  -9   5       12.37       13.02      0.59 o
  -5  -8   5        0.19       -0.94      0.94 o
  -4  -8   5        2.44        1.86      0.51 o
  -3  -8   5        0.40        0.28      0.27 o
  -2  -8   5        0.16        0.20      0.24 o
  -1  -8   5        1.22        1.05      0.30 o
   0  -8   5       70.23       77.01      1.78 o
   1  -8   5        4.10        3.62      0.29 o
   2  -8   5       74.38       79.76      2.04 o
   3  -8   5       53.80       56.86      1.78 o
   4  -8   5       12.08       11.17      0.58 o
   5  -8   5        4.83        4.33      0.35 o
   6  -8   5        6.34        6.87      0.35 o
  -6  -7   5        1.54       -0.06      0.32 o
  -5  -7   5        0.59        0.88      0.49 o
  -4  -7   5        3.90        3.01      0.36 o
  -3  -7   5        1.05        1.61      0.26 o
  -2  -7   5       19.95       18.75      0.65 o
  -1  -7   5       21.75       19.04      0.58 o
   0  -7   5        2.61        3.29      0.25 o
   1  -7   5       20.44       25.56      0.86 o
   2  -7   5       43.36       47.08      1.12 o
   3  -7   5        5.43        5.84      0.42 o
   4  -7   5        0.03       -0.23      0.23 o
   5  -7   5        0.20        0.57      0.21 o
   6  -7   5        0.86        1.23      0.21 o
   7  -7   5        3.78        5.67      1.05 o
  -6  -6   5        0.04        0.97      0.51 o
  -5  -6   5        1.41        1.18      0.31 o
  -4  -6   5        8.45        6.69      0.33 o
  -3  -6   5        0.97        0.26      0.19 o
  -2  -6   5        0.02        0.11      0.16 o
  -1  -6   5       74.98       74.88      1.93 o
   0  -6   5       16.89       15.57      0.49 o
   1  -6   5        2.94        3.42      0.24 o
   2  -6   5      102.79      110.26      2.30 o
   3  -6   5       44.83       45.32      1.33 o
   4  -6   5       32.68       29.44      0.79 o
   5  -6   5        1.18        1.55      0.18 o
   6  -6   5        8.27        7.32      0.35 o
   7  -6   5        0.62        0.89      0.89 o
  -6  -5   5        0.76        1.50      0.38 o
  -5  -5   5        0.12        0.47      0.27 o
  -4  -5   5        0.00        0.27      0.23 o
  -3  -5   5        1.94        2.36      0.20 o
  -2  -5   5        1.40        1.05      0.19 o
  -1  -5   5      107.15      109.91      2.08 o
   0  -5   5      202.28      205.84      4.63 o
   1  -5   5       27.96       31.06      0.74 o
   2  -5   5        0.11        0.07      0.11 o
   3  -5   5       10.19       10.92      0.46 o
   4  -5   5        0.19        0.58      0.13 o
   5  -5   5        0.00        0.13      0.14 o
   6  -5   5       30.27       28.91      0.84 o
   7  -5   5        0.16       -0.20      0.33 o
  -7  -4   5        0.30       -0.08      0.39 o
  -6  -4   5        0.18        0.13      0.27 o
  -5  -4   5        5.92        6.07      0.34 o
  -4  -4   5        7.63        7.37      0.30 o
  -3  -4   5        6.26        4.57      0.25 o
  -2  -4   5       71.77       68.16      1.15 o
  -1  -4   5      376.91      396.26      6.98 o
   0  -4   5      208.68      206.67      3.92 o
   1  -4   5       38.24       47.99      1.04 o
   2  -4   5      314.38      338.96      6.80 o
   3  -4   5        5.66        6.21      0.21 o
   4  -4   5        2.76        1.65      0.15 o
   5  -4   5        5.96        8.35      0.27 o
   6  -4   5        0.98        1.38      0.16 o
   7  -4   5        0.86        1.85      0.45 o
  -7  -3   5       15.48       19.46      0.83 o
  -6  -3   5       10.34       12.28      0.45 o
  -5  -3   5        0.60        1.35      0.21 o
  -4  -3   5       56.30       58.90      1.13 o
  -3  -3   5       35.27       42.37      0.89 o
  -2  -3   5      142.85      137.93      2.65 o
  -1  -3   5      932.74      904.05     36.00 o
   0  -3   5      110.96       91.58      2.10 o
   1  -3   5      269.12      265.52      7.07 o
   3  -3   5        5.16        4.91      0.17 o
   4  -3   5        5.55        4.54      0.18 o
   5  -3   5        0.37        0.55      0.13 o
   6  -3   5        3.70        3.89      0.20 o
   7  -3   5        2.36        3.12      0.49 o
  -7  -2   5        0.47        0.41      0.22 o
  -6  -2   5        1.66        1.41      0.20 o
  -5  -2   5       67.40       67.01      1.39 o
  -4  -2   5       19.37       17.37      0.44 o
  -3  -2   5        8.58        8.99      0.28 o
  -2  -2   5      250.53      234.98      6.06 o
   0  -2   5      166.08      154.95      3.82 o
   1  -2   5       17.55       17.96      0.80 o
   2  -2   5      274.07      263.54      8.19 o
   3  -2   5      124.21      129.45      2.59 o
   4  -2   5       40.79       37.91      0.81 o
   5  -2   5        0.70        0.80      0.21 o
   6  -2   5        1.64        1.24      0.16 o
   7  -2   5        0.01       -0.16      0.16 o
  -7  -1   5        0.02        0.09      0.38 o
  -6  -1   5        0.00       -0.06      0.11 o
  -5  -1   5        6.70        7.32      0.25 o
  -4  -1   5       86.88       84.89      1.50 o
  -3  -1   5        0.24        0.43      0.12 o
  -2  -1   5      136.21      124.68      3.06 o
  -1  -1   5       43.14       40.60      1.17 o
   2  -1   5      179.97      195.02      3.89 o
   3  -1   5       84.49       85.49      1.67 o
   4  -1   5      175.54      163.96      3.55 o
   5  -1   5      222.68      233.26      4.60 o
   6  -1   5        0.39        0.56      0.19 o
   7  -1   5       11.57       12.30      0.41 o
  -8   0   5        0.00       -0.74      0.98 o
  -7   0   5        0.10        0.57      0.40 o
  -6   0   5        5.67        3.74      0.32 o
  -5   0   5      121.28      130.29      2.20 o
  -4   0   5       73.06       82.78      1.58 o
  -3   0   5        7.24        7.21      0.21 o
  -2   0   5      140.16      136.55      3.09 o
  -1   0   5       82.85       87.50      2.08 o
   0   0   5      240.11      220.82      6.72 o
   1   0   5      106.15       99.57      2.15 o
   2   0   5        0.84        1.21      0.11 o
   3   0   5        1.98        2.02      0.15 o
   4   0   5       31.02       32.77      0.64 o
   5   0   5       68.47       67.97      1.34 o
   6   0   5        0.00        0.17      0.19 o
   7   0   5        0.14        0.27      0.24 o
  -8   1   5        4.26        5.55      0.53 o
  -7   1   5        1.61        1.32      0.37 o
  -6   1   5       18.31       15.51      0.73 o
  -5   1   5       12.51       11.25      0.28 o
  -4   1   5        0.05        0.13      0.10 o
  -3   1   5      210.35      209.89      4.04 o
  -2   1   5      334.22      339.21      5.72 o
  -1   1   5      415.27      382.92      9.39 o
   0   1   5      119.27      117.38      3.48 o
   1   1   5      333.27      336.90      9.28 o
   2   1   5      725.31      805.61     28.78 o
   3   1   5       60.00       69.22      1.23 o
   4   1   5       59.00       56.82      1.06 o
   5   1   5        0.07        0.15      0.14 o
   6   1   5        0.05        0.10      0.19 o
   7   1   5        4.23        3.84      0.33 o
  -8   2   5        1.79        2.85      0.71 o
  -7   2   5        0.00       -0.27      0.28 o
  -6   2   5        5.57        6.21      0.57 o
  -5   2   5        0.03        1.12      0.30 o
  -4   2   5       26.41       27.33      0.57 o
  -3   2   5      189.30      209.55      3.46 o
  -2   2   5       45.18       49.54      1.04 o
  -1   2   5      516.80      537.16     14.09 o
   1   2   5      169.62      170.04      3.26 o
   2   2   5        0.00       -0.09      0.09 o
   3   2   5       12.23       12.83      0.30 o
   4   2   5       15.15       17.64      0.40 o
   5   2   5        0.93        1.07      0.19 o
   6   2   5        7.70        8.69      0.35 o
   7   2   5        0.09        0.36      0.29 o
  -8   3   5        0.12       -0.19      0.60 o
  -7   3   5        0.52        0.34      0.34 o
  -6   3   5       55.26       56.84      1.77 o
  -5   3   5       29.29       25.38      0.57 o
  -4   3   5       72.48       75.79      1.39 o
  -3   3   5      204.70      204.83      3.89 o
  -2   3   5      265.15      260.36      5.65 o
  -1   3   5      118.59      119.17      2.54 o
   0   3   5      373.88      357.13     11.01 o
   1   3   5       17.53       20.83      0.74 o
   2   3   5       29.45       28.40      0.56 o
   3   3   5       21.00       20.71      0.45 o
   4   3   5        4.73        4.62      0.22 o
   5   3   5        3.06        2.78      0.23 o
   6   3   5        0.55        0.26      0.25 o
   7   3   5        0.30        0.31      0.58 o
  -8   4   5        0.03        0.73      0.48 o
  -7   4   5        1.42        1.25      0.58 o
  -6   4   5        4.68        6.23      0.48 o
  -5   4   5       22.39       25.86      0.56 o
  -4   4   5       10.95       10.93      0.32 o
  -3   4   5       50.66       43.14      1.03 o
  -2   4   5       34.40       33.07      0.68 o
  -1   4   5       27.64       22.74      0.58 o
   0   4   5      115.87      114.16      2.46 o
   1   4   5        7.13        7.75      0.39 o
   2   4   5       12.79       15.39      0.49 o
   3   4   5       34.26       39.29      0.93 o
   4   4   5        1.06        1.25      0.23 o
   5   4   5        4.97        3.70      0.32 o
   6   4   5        0.02        0.72      0.43 o
  -7   5   5        0.03        0.36      0.68 o
  -6   5   5        0.66        0.72      0.49 o
  -5   5   5      206.16      216.99      4.61 o
  -4   5   5       89.67       87.36      2.00 o
  -3   5   5      135.36      122.59      2.34 o
  -2   5   5       42.54       39.90      0.96 o
  -1   5   5        3.65        2.51      0.17 o
   0   5   5      112.73      104.93      2.29 o
   1   5   5        8.30        7.89      0.33 o
   2   5   5       88.80       92.00      2.06 o
   3   5   5       28.88       28.85      0.94 o
   4   5   5        3.46        3.86      0.29 o
   5   5   5        3.95        4.63      0.37 o
   6   5   5        0.13        0.19      0.58 o
  -7   6   5        1.20        0.99      0.72 o
  -6   6   5        0.74        0.64      0.13 o
  -5   6   5        1.48        1.67      0.19 o
  -4   6   5       40.90       43.48      1.02 o
  -3   6   5        2.53        2.21      0.25 o
  -2   6   5       88.61       99.60      2.34 o
  -1   6   5        2.20        1.92      0.25 o
   0   6   5      168.06      168.53      3.85 o
   1   6   5      254.81      256.38      5.84 o
   2   6   5       24.72       23.71      0.58 o
   3   6   5        4.99        6.06      0.40 o
   4   6   5        1.49        1.18      0.32 o
   5   6   5        1.40        0.32      0.32 o
  -7   7   5        0.20        0.52      0.72 o
  -6   7   5        2.59        2.33      0.27 o
  -5   7   5        9.00        9.11      0.41 o
  -4   7   5       52.78       53.83      1.26 o
  -3   7   5       33.18       28.54      0.80 o
  -2   7   5        8.60       14.80      0.51 o
  -1   7   5        1.00        0.95      0.30 o
   0   7   5        1.62        1.66      0.19 o
   1   7   5        0.56        0.94      0.19 o
   2   7   5        0.21        0.10      0.21 o
   3   7   5        1.05        0.67      0.29 o
   4   7   5        3.79        3.37      0.49 o
   5   7   5        7.24        9.70      1.37 o
  -6   8   5        0.48        0.45      0.39 o
  -5   8   5       13.97       14.50      0.55 o
  -4   8   5        2.09        2.34      0.28 o
  -3   8   5        0.01       -0.19      0.23 o
  -2   8   5      198.79      184.98      4.28 o
  -1   8   5       48.12       41.21      1.39 o
   0   8   5        2.35        2.36      0.24 o
   1   8   5        0.00        0.26      0.17 o
   2   8   5        0.39        0.38      0.27 o
   3   8   5        2.91        1.57      0.72 o
   4   8   5        0.52        0.71      0.78 o
  -6   9   5        0.56        0.21      0.49 o
  -5   9   5       11.11       12.49      0.48 o
  -4   9   5        0.07       -0.29      0.29 o
  -3   9   5        0.14       -0.22      0.22 o
  -2   9   5        0.18        0.06      0.23 o
  -1   9   5        0.02       -0.07      0.46 o
   0   9   5        0.88        0.96      0.24 o
   1   9   5        0.14       -0.12      0.22 o
   2   9   5       10.86       10.69      0.57 o
   3   9   5        0.54        1.47      1.05 o
  -5  10   5       19.17       20.72      0.72 o
  -4  10   5       28.02       35.13      1.04 o
  -3  10   5        0.03       -0.06      0.31 o
  -2  10   5        4.45        3.34      0.40 o
  -1  10   5        0.48       -0.56      0.62 o
   0  10   5        0.99        1.54      0.86 o
   1  10   5        6.33        7.29      1.04 o
   2  10   5        0.03        0.96      1.31 o
  -4  11   5        8.59       11.75      1.29 o
  -3  11   5        0.40        0.62      0.85 o
  -2  11   5        4.42        7.03      1.11 o
  -1  11   5        0.47       -0.22      1.01 o
   0  11   5        0.94        0.15      1.02 o
   0 -12   6        0.09        0.10      0.94 o
   1 -12   6        1.55        2.04      0.91 o
   2 -12   6        0.04        0.66      0.92 o
   3 -12   6        0.24       -0.13      0.44 o
   4 -12   6        0.36       -0.48      0.54 o
  -2 -11   6        4.27        5.46      0.96 o
  -1 -11   6        0.18       -0.06      0.56 o
   0 -11   6        0.00       -0.57      0.57 o
   1 -11   6        1.97        1.88      0.49 o
   2 -11   6        1.89        2.93      0.44 o
   3 -11   6        3.02        2.55      0.78 o
   4 -11   6        3.69        8.29      1.94 o
   5 -11   6        3.48        3.12      0.63 o
  -3 -10   6        1.23        1.22      1.15 o
  -2 -10   6        0.29        0.68      0.35 o
  -1 -10   6        0.73        0.61      0.42 o
   0 -10   6        8.14        8.34      0.90 o
   1 -10   6       11.88        9.37      0.46 o
   2 -10   6        0.10        0.90      0.29 o
   3 -10   6        1.67        1.87      0.32 o
   4 -10   6        2.72        2.89      0.50 o
   5 -10   6        1.30        1.25      0.40 o
  -4  -9   6        0.00        0.45      0.75 o
  -3  -9   6        0.37        0.10      0.38 o
  -2  -9   6        0.04       -0.05      0.30 o
  -1  -9   6        2.77        2.28      0.37 o
   0  -9   6       30.01       29.19      0.84 o
   1  -9   6      109.47      118.07      2.66 o
   2  -9   6       95.52      101.48      2.57 o
   3  -9   6        0.04       -0.11      0.26 o
   4  -9   6        1.05        0.24      0.21 o
   5  -9   6        1.07        1.37      0.37 o
   6  -9   6        3.57        0.99      0.93 o
  -5  -8   6        0.16        0.45      0.38 o
  -4  -8   6        0.08        0.03      0.68 o
  -3  -8   6        4.62        3.06      0.37 o
  -2  -8   6        0.03        0.12      0.31 o
  -1  -8   6       10.91       10.67      0.47 o
   0  -8   6       14.00       17.51      0.69 o
   1  -8   6       10.72        9.26      0.42 o
   2  -8   6       13.78       15.20      0.50 o
   3  -8   6       43.46       46.33      1.21 o
   4  -8   6        4.02        4.32      0.51 o
   5  -8   6        0.95        1.35      0.33 o
   6  -8   6        0.02        0.43      0.30 o
  -6  -7   6        1.78       -0.38      0.38 o
  -5  -7   6        0.06       -0.08      0.29 o
  -4  -7   6        1.26        1.38      0.35 o
  -3  -7   6        3.12        2.83      0.35 o
  -2  -7   6        0.01        0.00      0.24 o
  -1  -7   6       74.64       72.18      1.66 o
   0  -7   6        0.15        0.26      0.30 o
   1  -7   6        0.02        0.01      0.17 o
   2  -7   6        0.10        0.03      0.17 o
   3  -7   6        3.74        3.56      0.22 o
   4  -7   6       10.17        8.90      0.43 o
   5  -7   6        1.53        0.93      0.17 o
   6  -7   6        0.01       -0.24      0.24 o
   7  -7   6        0.16        0.95      1.15 o
  -6  -6   6        0.44        0.05      0.39 o
  -5  -6   6        1.69        1.38      0.30 o
  -4  -6   6        0.88        1.45      0.30 o
  -3  -6   6        1.38        0.47      0.18 o
  -2  -6   6        0.76        0.64      0.15 o
  -1  -6   6       24.97       24.21      0.73 o
   0  -6   6       29.22       29.18      0.71 o
   1  -6   6        2.24        2.07      0.19 o
   2  -6   6        8.23        9.40      0.31 o
   3  -6   6      100.42      101.80      2.21 o
   4  -6   6       12.86       10.95      0.34 o
   5  -6   6       55.89       51.83      1.18 o
   6  -6   6        0.89        1.29      0.23 o
   7  -6   6        0.00       -0.20      0.80 o
  -6  -5   6        0.37        1.38      0.37 o
  -5  -5   6        4.10        4.81      0.41 o
  -4  -5   6       29.90       29.98      0.81 o
  -3  -5   6       36.48       38.55      0.97 o
  -2  -5   6        0.20        0.08      0.17 o
  -1  -5   6       58.56       61.14      1.21 o
   0  -5   6       32.71       25.93      0.70 o
   1  -5   6        0.02        0.01      0.12 o
   2  -5   6       76.73       79.98      1.72 o
   3  -5   6        2.76        3.06      0.10 o
   4  -5   6        9.69        7.22      0.25 o
   5  -5   6       13.25       12.81      0.38 o
   6  -5   6       28.69       29.16      0.75 o
   7  -5   6        0.76        0.34      0.25 o
  -6  -4   6        6.47        8.67      0.37 o
  -5  -4   6        1.66        1.56      0.24 o
  -4  -4   6       22.28       23.08      0.60 o
  -3  -4   6        0.13        0.12      0.19 o
  -2  -4   6        0.00       -0.10      0.15 o
  -1  -4   6      556.07      577.50     10.29 o
   0  -4   6      260.85      250.93      4.62 o
   1  -4   6        0.59        0.37      0.18 o
   2  -4   6       46.30       57.60      1.55 o
   3  -4   6       15.64       21.69      0.67 o
   4  -4   6        0.15        0.03      0.09 o
   5  -4   6       66.03       68.98      1.40 o
   6  -4   6        1.10        0.76      0.16 o
   7  -4   6        0.00       -0.15      0.15 o
  -7  -3   6        6.83        9.86      0.67 o
  -6  -3   6        5.78        6.63      0.42 o
  -5  -3   6        0.20       -0.19      0.20 o
  -4  -3   6       20.71       21.13      0.53 o
  -3  -3   6       47.97       56.70      1.13 o
  -2  -3   6      107.78      102.96      2.02 o
  -1  -3   6      463.26      446.81      9.91 o
   0  -3   6      115.51      132.36      3.09 o
   1  -3   6       44.60       41.27      1.28 o
   3  -3   6        0.18        0.26      0.15 o
   4  -3   6        0.66        0.25      0.15 o
   5  -3   6        6.23        5.78      0.24 o
   6  -3   6        0.00        0.15      0.15 o
   7  -3   6        5.18        5.76      0.28 o
  -7  -2   6        0.21        0.08      0.69 o
  -6  -2   6        4.39        4.24      0.25 o
  -5  -2   6      165.21      180.05      3.70 o
  -4  -2   6      302.00      323.70      5.80 o
  -3  -2   6       16.02       18.00      0.44 o
  -1  -2   6      145.83      141.03      3.69 o
   0  -2   6        9.69       16.32      0.55 o
   1  -2   6      247.34      245.64      6.37 o
   3  -2   6       17.75       14.43      0.43 o
   4  -2   6        0.86        1.37      0.19 o
   5  -2   6       49.35       48.24      1.31 o
   6  -2   6        0.64        0.41      0.15 o
   7  -2   6        0.08        0.33      0.20 o
  -7  -1   6        1.06        1.37      0.42 o
  -6  -1   6       11.65       10.81      0.37 o
  -5  -1   6        0.70        0.05      0.17 o
  -4  -1   6       24.32       25.74      0.60 o
  -3  -1   6       41.96       37.66      0.81 o
  -2  -1   6      105.16      103.70      2.50 o
  -1  -1   6       76.49       73.97      2.02 o
   0  -1   6        0.21       -0.12      0.12 o
   1  -1   6       55.06       59.49      2.27 o
   2  -1   6       99.26       91.19      1.83 o
   3  -1   6      236.52      227.67      4.52 o
   4  -1   6        2.53        1.15      0.21 o
   5  -1   6      150.26      159.34      3.88 o
   6  -1   6       17.75       18.70      0.66 o
   7  -1   6        4.61        4.92      0.37 o
  -7   0   6        0.68        1.33      0.43 o
  -6   0   6        0.06        0.03      0.10 o
  -5   0   6       13.94       13.82      0.33 o
  -4   0   6        0.98        1.86      0.13 o
  -3   0   6        3.71        9.64      0.29 o
  -2   0   6      411.91      427.19     12.15 o
  -1   0   6      152.89      148.87      3.54 o
   0   0   6       93.57      100.42      2.71 o
   1   0   6      240.74      259.51      6.05 o
   2   0   6       14.31       16.33      0.39 o
   3   0   6        6.75        5.74      0.28 o
   4   0   6       29.91       30.54      0.69 o
   5   0   6        2.37        2.33      0.21 o
   6   0   6        0.07        0.51      0.23 o
   7   0   6        0.00       -0.17      0.24 o
  -8   1   6        3.13       -0.62      0.71 o
  -7   1   6        0.41        0.86      0.40 o
  -6   1   6        6.77        6.01      0.40 o
  -5   1   6        0.42        0.24      0.09 o
  -4   1   6       35.93       37.46      0.75 o
  -3   1   6      108.42      102.57      1.98 o
  -2   1   6      126.72      135.12      2.57 o
  -1   1   6       57.13       55.24      1.34 o
   0   1   6       46.32       47.30      1.28 o
   2   1   6       24.28       28.83      0.64 o
   3   1   6        0.00        0.14      0.11 o
   4   1   6       99.23      108.14      1.90 o
   5   1   6        0.22        0.17      0.15 o
   6   1   6        2.17        2.70      0.29 o
   7   1   6        0.10        0.28      0.33 o
  -8   2   6        2.50        1.79      0.67 o
  -7   2   6        7.68        8.20      0.59 o
  -6   2   6        5.71        5.23      0.50 o
  -5   2   6        2.10        2.36      0.13 o
  -4   2   6       12.98       13.72      0.34 o
  -3   2   6       35.60       41.89      0.76 o
  -2   2   6       38.80       34.19      0.72 o
  -1   2   6        8.20        9.44      0.28 o
   0   2   6       46.57       44.97      1.35 o
   1   2   6      176.89      189.76      4.64 o
   2   2   6       11.09       12.34      0.27 o
   3   2   6        0.03       -0.03      0.13 o
   4   2   6       22.36       25.25      0.58 o
   5   2   6        0.05        0.30      0.18 o
   6   2   6        0.22        0.32      0.25 o
   7   2   6        0.27       -0.55      0.55 o
  -8   3   6        0.32       -0.40      0.63 o
  -7   3   6        1.67        2.64      0.46 o
  -6   3   6       28.31       24.79      0.98 o
  -5   3   6        0.20        0.85      0.11 o
  -4   3   6        0.27        0.79      0.11 o
  -3   3   6       76.91       75.85      1.60 o
  -2   3   6      127.98      131.59      2.59 o
  -1   3   6       66.74       67.37      1.91 o
   0   3   6       37.74       48.43      1.34 o
   1   3   6      217.11      206.89      4.92 o
   2   3   6       29.28       27.33      0.53 o
   3   3   6        0.06        0.04      0.13 o
   4   3   6       34.24       32.50      0.68 o
   5   3   6        0.01       -0.05      0.21 o
   6   3   6        4.95        3.55      0.31 o
  -7   4   6        5.60        3.93      0.58 o
  -6   4   6        3.64        3.21      0.45 o
  -5   4   6      241.93      253.47      4.93 o
  -4   4   6       33.50       38.39      0.98 o
  -3   4   6       77.76       74.51      1.78 o
  -2   4   6        2.17        1.33      0.13 o
   0   4   6       15.69       12.57      0.72 o
   1   4   6        3.98        5.00      0.22 o
   2   4   6        2.39        3.12      0.22 o
   3   4   6      276.70      282.66      5.51 o
   4   4   6       62.96       64.05      1.35 o
   5   4   6        0.31        0.63      0.27 o
   6   4   6        1.07       -0.13      0.34 o
  -7   5   6        0.11        0.15      0.67 o
  -6   5   6        4.90        3.76      0.16 o
  -5   5   6        2.28        2.16      0.25 o
  -4   5   6      234.81      242.38      5.27 o
  -3   5   6      255.71      261.59      5.50 o
  -2   5   6      135.80      136.50      2.88 o
  -1   5   6       31.28       32.25      0.64 o
   0   5   6       94.86       84.96      2.21 o
   1   5   6      472.42      470.85     12.84 o
   2   5   6        3.23        2.61      0.32 o
   3   5   6        4.38        4.03      0.27 o
   4   5   6        2.67        3.17      0.31 o
   5   5   6        1.91        1.92      0.37 o
   6   5   6        0.46        1.07      0.76 o
  -7   6   6        3.36        3.31      1.01 o
  -6   6   6        0.09        0.30      0.15 o
  -5   6   6        1.97        1.75      0.23 o
  -4   6   6        4.20        4.18      0.27 o
  -3   6   6        0.76        0.61      0.15 o
  -2   6   6        9.50        8.77      0.27 o
  -1   6   6       16.71       15.34      0.50 o
   0   6   6        0.29        1.01      0.11 o
   1   6   6      180.58      191.60      4.72 o
   2   6   6        9.69        8.31      0.51 o
   3   6   6       38.72       37.06      0.97 o
   4   6   6        3.83        2.64      0.33 o
   5   6   6        0.01        0.06      0.61 o
  -7   7   6        1.16        3.07      0.95 o
  -6   7   6        0.22        0.69      0.30 o
  -5   7   6       23.03       23.18      0.71 o
  -4   7   6       14.08       12.31      0.52 o
  -3   7   6       25.28       24.61      0.55 o
  -2   7   6       15.07       11.22      0.40 o
  -1   7   6        1.41        1.79      0.20 o
   0   7   6        1.51        0.86      0.14 o
   1   7   6        0.49        0.45      0.20 o
   2   7   6        0.32        0.49      0.25 o
   3   7   6        0.05        0.25      0.38 o
   4   7   6        2.02        1.57      0.71 o
  -6   8   6        1.68        0.81      0.58 o
  -5   8   6        6.37        7.32      0.46 o
  -4   8   6        5.49        5.37      0.37 o
  -3   8   6        2.86        2.04      0.25 o
  -2   8   6        2.41        1.67      0.23 o
  -1   8   6        8.35        8.18      0.54 o
   0   8   6        1.99        2.01      0.21 o
   1   8   6        5.28        5.82      0.29 o
   2   8   6        0.32        1.16      0.54 o
   3   8   6        4.32        4.73      1.08 o
   4   8   6       12.03       14.23      1.11 o
  -5   9   6        6.22        7.04      0.52 o
  -4   9   6       12.88       14.16      0.55 o
  -3   9   6        4.67        4.91      0.35 o
  -2   9   6        0.24        0.42      0.28 o
  -1   9   6        3.77        3.11      0.23 o
   0   9   6        0.17        0.40      0.23 o
   1   9   6        3.96        3.97      0.31 o
   2   9   6       11.45       14.22      1.55 o
   3   9   6        0.16        0.27      0.74 o
  -5  10   6       15.66       18.46      0.90 o
  -4  10   6        9.45       10.13      0.45 o
  -3  10   6        0.12        0.49      0.48 o
  -2  10   6        3.19        2.35      0.46 o
  -1  10   6       18.00       19.26      1.56 o
   0  10   6        6.98        6.22      1.12 o
   1  10   6       10.75       12.45      1.28 o
  -4  11   6        0.11        0.14      0.80 o
  -3  11   6        3.86        7.06      0.98 o
  -2  11   6       13.11       18.04      1.45 o
  -1  11   6        2.02        2.57      1.08 o
   0 -12   7        1.13        0.92      0.98 o
   1 -12   7        0.01       -0.19      0.85 o
   2 -12   7        0.25        0.22      0.94 o
   3 -12   7        0.28       -0.59      0.62 o
  -2 -11   7        4.11        7.42      0.95 o
  -1 -11   7        0.87        1.81      0.60 o
   0 -11   7        1.74        0.32      0.46 o
   1 -11   7        1.93        0.68      0.45 o
   2 -11   7        0.77        1.12      1.06 o
   3 -11   7        0.08       -0.20      0.57 o
   4 -11   7        0.47        1.12      0.76 o
   5 -11   7        0.34        1.25      0.83 o
  -3 -10   7        6.22        5.18      0.95 o
  -2 -10   7        0.49        0.70      0.58 o
  -1 -10   7        1.22        0.46      0.48 o
   0 -10   7        0.00        0.08      0.38 o
   1 -10   7       19.05       17.39      0.65 o
   2 -10   7       41.08       39.21      1.16 o
   3 -10   7        0.40        0.05      0.25 o
   4 -10   7        1.03        1.36      0.48 o
   5 -10   7        3.20        1.94      0.37 o
  -4  -9   7        0.00        0.17      0.59 o
  -3  -9   7        0.34        0.50      0.38 o
  -2  -9   7        0.67        0.31      0.47 o
  -1  -9   7        0.77        0.26      0.27 o
   0  -9   7       45.06       48.89      1.48 o
   1  -9   7      178.46      203.26      4.50 o
   2  -9   7       12.84       14.34      0.70 o
   3  -9   7       49.01       40.39      1.01 o
   4  -9   7        0.18        0.19      0.21 o
   5  -9   7        1.79        2.52      0.50 o
  -5  -8   7        0.39        0.48      0.37 o
  -4  -8   7        0.03       -0.11      0.68 o
  -3  -8   7        1.50        0.88      0.27 o
  -2  -8   7        0.14        0.01      0.34 o
  -1  -8   7        2.08        1.16      0.30 o
   0  -8   7        6.62        7.56      0.46 o
   1  -8   7        0.50        0.47      0.24 o
   2  -8   7        1.57        1.23      0.22 o
   3  -8   7        4.96        3.86      0.27 o
   4  -8   7       10.64        8.18      0.33 o
   5  -8   7        3.74        2.95      0.19 o
   6  -8   7        0.26       -0.01      0.30 o
  -5  -7   7        1.11        0.27      0.36 o
  -4  -7   7        0.15       -0.26      0.32 o
  -3  -7   7       28.03       24.81      0.69 o
  -2  -7   7       21.78       19.84      0.64 o
  -1  -7   7        3.20        3.11      0.34 o
   0  -7   7       33.12       32.93      0.84 o
   1  -7   7       13.18       13.44      0.48 o
   2  -7   7        0.56        0.82      0.16 o
   3  -7   7        1.24        0.82      0.16 o
   4  -7   7        1.61        1.31      0.10 o
   5  -7   7       27.02       25.07      0.57 o
   6  -7   7        2.00        1.69      0.27 o
  -6  -6   7        0.00       -0.11      0.65 o
  -5  -6   7        0.76        0.26      0.32 o
  -4  -6   7        2.11        2.87      0.37 o
  -3  -6   7        0.19       -0.17      0.21 o
  -2  -6   7        0.18        0.60      0.21 o
  -1  -6   7        0.03        0.25      0.16 o
   0  -6   7       70.13       82.95      1.93 o
   1  -6   7        1.86        1.98      0.19 o
   2  -6   7       10.87       10.92      0.35 o
   3  -6   7       35.45       35.55      1.08 o
   4  -6   7        2.59        2.50      0.30 o
   5  -6   7        6.07        5.52      0.23 o
   6  -6   7        4.95        3.36      0.29 o
   7  -6   7        0.12        2.33      0.89 o
  -6  -5   7        0.15        0.20      0.42 o
  -5  -5   7        0.42        0.42      0.27 o
  -4  -5   7       25.93       25.81      0.67 o
  -3  -5   7        0.15        0.12      0.16 o
  -2  -5   7        4.80        5.34      0.38 o
  -1  -5   7       19.28       17.99      0.53 o
   0  -5   7       25.15       29.91      0.77 o
   1  -5   7       89.17      100.01      2.71 o
   2  -5   7        0.00        0.26      0.25 o
   3  -5   7        3.73        3.66      0.34 o
   4  -5   7        0.20        1.00      0.27 o
   5  -5   7       17.75       17.60      0.67 o
   6  -5   7        2.92        2.87      0.21 o
  -6  -4   7        0.11        0.50      0.27 o
  -5  -4   7        2.39        3.38      0.33 o
  -4  -4   7        4.34        4.70      0.33 o
  -3  -4   7        1.54        1.10      0.25 o
  -2  -4   7       38.24       34.42      0.82 o
  -1  -4   7       31.29       37.84      0.91 o
   0  -4   7       56.42       57.75      1.34 o
   1  -4   7      208.47      211.21      6.35 o
   2  -4   7        5.61        6.46      0.41 o
   3  -4   7       27.70       26.61      0.66 o
   4  -4   7        1.24        0.77      0.16 o
   5  -4   7       21.37       20.61      0.64 o
   6  -4   7        1.90        2.23      0.20 o
   7  -4   7        0.27        0.85      0.31 o
  -7  -3   7        0.42       -0.68      0.93 o
  -6  -3   7        0.44        0.51      0.22 o
  -5  -3   7        0.40        0.21      0.21 o
  -4  -3   7        3.95        2.27      0.25 o
  -3  -3   7       65.02       63.58      1.24 o
  -2  -3   7      459.41      449.50      8.11 o
  -1  -3   7       39.46       41.47      0.96 o
   0  -3   7       25.20       29.95      0.81 o
   1  -3   7       12.47        8.03      0.30 o
   3  -3   7       17.89       20.81      0.54 o
   4  -3   7       11.45       10.77      0.48 o
   5  -3   7        1.00        1.42      0.22 o
   6  -3   7        5.82        5.72      0.44 o
   7  -3   7        3.59        3.59      0.39 o
  -7  -2   7        0.37        2.51      1.40 o
  -6  -2   7        0.18        0.16      0.19 o
  -5  -2   7        7.69        6.43      0.28 o
  -4  -2   7      141.10      149.68      2.80 o
  -3  -2   7        2.94        2.81      0.20 o
  -2  -2   7       27.85       26.31      0.61 o
  -1  -2   7      461.65      450.37     12.71 o
   0  -2   7       25.36       26.47      0.88 o
   1  -2   7      257.89      251.12      6.83 o
   3  -2   7      133.64      134.48      2.92 o
   4  -2   7      257.44      266.77      6.25 o
   5  -2   7        7.05        6.87      0.37 o
   6  -2   7        0.85        0.75      0.20 o
   7  -2   7        0.47        0.20      0.33 o
  -7  -1   7        0.69        0.09      0.53 o
  -6  -1   7        8.40        9.56      0.38 o
  -5  -1   7       58.34       63.45      1.31 o
  -4  -1   7       99.08      100.89      1.91 o
  -3  -1   7        0.21       -0.13      0.13 o
  -2  -1   7        7.79        9.64      0.31 o
  -1  -1   7       27.03       30.05      0.89 o
   0  -1   7        9.53        6.76      0.30 o
   1  -1   7       27.02       25.10      0.76 o
   2  -1   7      223.12      214.77      4.20 o
   3  -1   7        1.44        1.88      0.15 o
   4  -1   7      209.64      202.84      4.05 o
   5  -1   7       47.35       47.81      1.16 o
   6  -1   7        1.39        1.34      0.26 o
   7  -1   7        2.80        2.85      0.36 o
  -7   0   7        1.34        2.20      0.41 o
  -6   0   7        0.37        0.10      0.11 o
  -5   0   7        2.41        1.31      0.15 o
  -4   0   7        1.42        3.41      0.19 o
  -3   0   7        0.10       -0.08      0.14 o
  -1   0   7       22.71       24.22      0.61 o
   0   0   7        9.83       12.89      0.35 o
   2   0   7        3.80        5.11      0.22 o
   3   0   7       28.38       30.45      0.82 o
   4   0   7        6.75        6.79      0.36 o
   5   0   7        0.73        0.64      0.16 o
   6   0   7        0.17        0.11      0.26 o
   7   0   7        0.66        1.11      0.47 o
  -7   1   7        6.07        6.39      0.51 o
  -6   1   7        3.94        4.76      0.18 o
  -5   1   7       14.17       13.40      0.43 o
  -4   1   7        1.33        1.20      0.11 o
  -3   1   7        0.16        0.49      0.13 o
  -2   1   7      124.27      115.64      2.52 o
  -1   1   7       12.24       11.32      0.29 o
   0   1   7        2.18        1.52      0.17 o
   1   1   7       34.14       31.23      0.77 o
   2   1   7        4.99        6.31      0.28 o
   3   1   7        1.79        1.61      0.15 o
   4   1   7        0.07       -0.16      0.16 o
   5   1   7        4.74        4.67      0.25 o
   6   1   7        2.57        3.21      0.37 o
   7   1   7        3.63        4.40      0.50 o
  -7   2   7        1.09        0.62      0.38 o
  -6   2   7        0.00       -0.30      0.38 o
  -5   2   7        0.02       -0.07      0.12 o
  -4   2   7       13.84       14.77      0.36 o
  -3   2   7       43.24       38.61      0.80 o
  -2   2   7      192.08      212.33      4.55 o
  -1   2   7      198.95      185.91      4.23 o
   0   2   7       13.68       15.68      0.54 o
   1   2   7      589.34      574.27     17.20 o
   2   2   7        3.94        3.62      0.18 o
   3   2   7       10.28       11.50      0.34 o
   4   2   7        5.70        5.29      0.25 o
   5   2   7        0.02       -0.03      0.18 o
   6   2   7        1.26        1.23      0.25 o
  -7   3   7        0.54        1.00      0.47 o
  -6   3   7        0.05        0.04      0.43 o
  -5   3   7       28.91       28.82      0.65 o
  -4   3   7        0.69        0.60      0.12 o
  -3   3   7       27.67       25.45      0.58 o
  -2   3   7       13.91       15.24      0.37 o
  -1   3   7       18.46       19.71      0.62 o
   0   3   7       31.85       39.10      1.15 o
   1   3   7      367.41      404.92     10.88 o
   2   3   7        2.21        2.03      0.12 o
   3   3   7        9.13        9.70      0.28 o
   4   3   7       32.26       30.43      0.69 o
   5   3   7        2.93        2.61      0.27 o
   6   3   7        1.10        1.30      0.29 o
  -7   4   7        0.05        0.52      0.47 o
  -6   4   7       73.03       69.91      1.42 o
  -5   4   7        8.95        8.10      0.29 o
  -4   4   7      111.37      114.26      2.38 o
  -3   4   7       97.05       89.57      2.08 o
  -2   4   7       65.88       61.28      1.42 o
  -1   4   7       70.89       65.90      1.72 o
   0   4   7       34.87       28.25      1.05 o
   1   4   7       10.97       10.32      0.48 o
   2   4   7        0.64        0.29      0.14 o
   3   4   7      122.06      132.03      2.55 o
   4   4   7        8.11        9.16      0.43 o
   5   4   7        3.54        3.22      0.33 o
   6   4   7        0.14       -0.36      0.66 o
  -7   5   7        0.15        1.05      0.96 o
  -6   5   7        6.27        5.81      0.24 o
  -5   5   7        2.27        2.02      0.20 o
  -4   5   7       19.46       19.32      0.64 o
  -3   5   7      605.76      613.05     14.91 o
  -2   5   7       50.86       44.38      1.08 o
  -1   5   7       16.67       17.90      0.64 o
   0   5   7      222.06      228.49      6.71 o
   1   5   7       75.90       76.43      1.74 o
   2   5   7      192.43      205.02      4.21 o
   3   5   7       26.37       22.19      0.62 o
   4   5   7       13.94       13.48      0.54 o
   5   5   7        0.03        0.13      0.62 o
  -7   6   7        0.01        2.62      0.93 o
  -6   6   7        0.19        0.47      0.37 o
  -5   6   7        0.03       -0.17      0.26 o
  -4   6   7        4.55        3.90      0.29 o
  -3   6   7        0.47        1.14      0.23 o
  -2   6   7       15.51       16.88      0.54 o
  -1   6   7        8.77        6.85      0.28 o
   0   6   7       15.70       11.92      0.36 o
   1   6   7        1.36        1.17      0.45 o
   2   6   7        0.86        1.01      0.20 o
   3   6   7        2.24        2.21      0.24 o
   4   6   7        0.89        1.21      0.50 o
   5   6   7        1.01        0.36      0.47 o
  -6   7   7        2.46        4.02      0.37 o
  -5   7   7        2.62        3.31      0.33 o
  -4   7   7        3.26        3.15      0.34 o
  -3   7   7       13.11        9.52      0.39 o
  -2   7   7        4.74        3.04      0.17 o
  -1   7   7       34.30       33.07      0.91 o
   0   7   7       14.45       12.25      0.42 o
   1   7   7        4.69        3.99      0.48 o
   2   7   7        1.46        0.90      0.20 o
   3   7   7        0.09        1.55      0.87 o
   4   7   7        0.25       26.44      5.63 o
  -6   8   7        7.57       10.74      1.01 o
  -5   8   7        6.44        6.73      0.45 o
  -4   8   7       12.15       13.10      0.57 o
  -3   8   7        1.87        1.40      0.28 o
  -2   8   7        8.03        7.97      0.39 o
  -1   8   7       11.07       10.01      0.41 o
   0   8   7       11.83        9.73      0.65 o
   1   8   7        3.65        4.11      0.56 o
   2   8   7        2.19        2.98      0.78 o
   3   8   7        7.16        6.14      1.30 o
  -5   9   7       10.08       11.29      0.68 o
  -4   9   7        1.77        0.69      0.29 o
  -3   9   7        0.51        0.03      0.21 o
  -2   9   7        1.83        1.27      0.19 o
  -1   9   7        2.02        0.86      0.24 o
   0   9   7        2.73        6.38      1.02 o
   1   9   7        0.36        0.61      0.84 o
   2   9   7       10.23       11.49      1.22 o
  -5  10   7        6.62        4.51      1.15 o
  -4  10   7        4.32        4.69      0.86 o
  -3  10   7        0.23        0.62      0.76 o
  -2  10   7        1.04        1.12      0.72 o
  -1  10   7        0.42        0.94      0.51 o
   0  10   7       21.60       23.61      1.44 o
   1  10   7       13.61       14.37      1.13 o
  -3  11   7        9.79       14.04      1.49 o
  -2  11   7        1.20        1.20      1.02 o
   1 -12   8        0.01       -0.12      1.01 o
   2 -12   8        0.16       -0.34      0.94 o
   3 -12   8        0.00        0.28      0.85 o
  -2 -11   8        0.25       -0.55      0.84 o
  -1 -11   8        0.03        0.36      0.37 o
   0 -11   8        0.02       -0.27      0.49 o
   1 -11   8       12.09        9.68      1.08 o
   2 -11   8        3.67        6.04      0.96 o
   3 -11   8        0.14       -0.01      0.77 o
   4 -11   8        0.03       -0.39      0.67 o
  -3 -10   8        0.15       -0.56      0.84 o
  -2 -10   8        2.08        1.22      0.52 o
  -1 -10   8        0.20       -0.49      0.49 o
   0 -10   8       11.86       11.98      0.72 o
   1 -10   8       32.96       35.88      1.14 o
   2 -10   8        2.27        1.00      0.39 o
   3 -10   8        5.46        4.22      0.67 o
   4 -10   8        0.47        0.23      0.48 o
   5 -10   8        2.14        1.88      0.44 o
  -4  -9   8        0.16       -0.22      0.59 o
  -3  -9   8        0.05       -0.29      0.72 o
  -2  -9   8        4.39        2.88      0.56 o
  -1  -9   8        0.00       -0.27      0.27 o
   0  -9   8        7.50        8.02      0.47 o
   1  -9   8       14.92       15.26      0.54 o
   2  -9   8        5.91        6.97      0.40 o
   3  -9   8        1.52        1.49      0.24 o
   4  -9   8        0.02        0.17      0.41 o
   5  -9   8        2.32        2.01      0.38 o
   6  -9   8        6.58        8.35      0.88 o
  -5  -8   8        1.81        0.69      0.67 o
  -4  -8   8        0.08        0.47      0.62 o
  -3  -8   8        0.53        0.68      0.47 o
  -2  -8   8       11.86       10.77      0.54 o
  -1  -8   8        5.77        4.21      0.32 o
   0  -8   8        0.20        0.52      0.28 o
   1  -8   8        0.51        0.14      0.22 o
   2  -8   8        5.83        4.43      0.27 o
   3  -8   8        3.34        3.15      0.20 o
   4  -8   8        3.88        4.27      0.53 o
   5  -8   8        0.26        0.55      0.36 o
   6  -8   8        0.11       -0.04      0.36 o
  -5  -7   8        0.07        0.09      0.39 o
  -4  -7   8        1.22        1.09      0.35 o
  -3  -7   8       21.40       23.02      0.66 o
  -2  -7   8        1.41        1.81      0.32 o
  -1  -7   8        6.59        5.72      0.40 o
   0  -7   8        0.07       -0.02      0.19 o
   1  -7   8        0.02       -0.07      0.18 o
   2  -7   8        2.20        3.86      0.29 o
   3  -7   8       42.98       44.91      1.54 o
   4  -7   8       66.89       68.91      2.05 o
   5  -7   8        0.35        0.16      0.31 o
   6  -7   8        0.48        1.01      0.32 o
  -6  -6   8        0.11        0.43      0.82 o
  -5  -6   8        5.35        5.64      0.46 o
  -4  -6   8        4.02        5.19      0.35 o
  -3  -6   8        7.77        7.94      0.37 o
  -2  -6   8        0.70        1.36      0.25 o
  -1  -6   8        0.94        0.72      0.22 o
   0  -6   8       97.96      105.84      3.64 o
   1  -6   8        1.61        0.99      0.32 o
   2  -6   8        0.01       -0.06      0.28 o
   3  -6   8        0.66        1.59      0.33 o
   4  -6   8        2.81        2.44      0.29 o
   5  -6   8        2.96        2.73      0.33 o
   6  -6   8        7.08        5.42      0.37 o
   7  -6   8        0.11       -1.05      1.05 o
  -6  -5   8        3.91        4.43      0.61 o
  -5  -5   8        0.05        0.11      0.28 o
  -4  -5   8        1.83        2.78      0.29 o
  -3  -5   8        0.99        1.01      0.18 o
  -2  -5   8        6.18        8.24      0.35 o
  -1  -5   8        2.96        2.26      0.22 o
   0  -5   8        1.04        0.82      0.15 o
   1  -5   8       37.58       42.76      1.21 o
   2  -5   8       45.15       43.45      1.21 o
   3  -5   8        4.61        4.79      0.33 o
   4  -5   8       18.86       22.31      0.68 o
   5  -5   8        0.04        0.12      0.31 o
   6  -5   8        0.40        0.96      0.29 o
  -6  -4   8        2.05        3.21      0.40 o
  -5  -4   8        0.55        0.89      0.25 o
  -4  -4   8       48.60       49.49      1.16 o
  -3  -4   8       78.30       88.01      2.01 o
  -2  -4   8       38.33       34.06      0.90 o
  -1  -4   8       36.40       38.83      0.91 o
   0  -4   8      116.83      128.50      2.76 o
   1  -4   8        0.02       -0.14      0.15 o
   2  -4   8       92.67      101.77      2.96 o
   3  -4   8       29.63       32.48      0.96 o
   4  -4   8        5.07        4.12      0.32 o
   5  -4   8        0.09       -0.25      0.25 o
   6  -4   8        0.05        0.39      0.24 o
   7  -4   8        5.22        8.54      0.50 o
  -6  -3   8        0.11        0.33      0.26 o
  -5  -3   8        5.50        7.28      0.37 o
  -4  -3   8       25.51       25.85      0.67 o
  -3  -3   8      106.08      101.54      1.91 o
  -2  -3   8       50.33       49.40      1.10 o
  -1  -3   8      440.79      453.15      9.44 o
   0  -3   8        1.14        1.50      0.17 o
   1  -3   8       36.30       37.99      0.90 o
   2  -3   8       69.80       73.87      2.01 o
   3  -3   8       60.33       58.92      1.43 o
   4  -3   8       23.65       24.22      0.69 o
   5  -3   8        3.58        3.35      0.31 o
   6  -3   8        0.02        0.06      0.17 o
   7  -3   8        1.48        0.88      0.39 o
  -7  -2   8        1.49        2.27      0.64 o
  -6  -2   8        3.17        2.74      0.20 o
  -5  -2   8        4.05        3.47      0.27 o
  -4  -2   8      232.29      244.03      4.63 o
  -3  -2   8        5.62        5.29      0.24 o
  -2  -2   8       27.23       26.77      0.57 o
  -1  -2   8       18.10       22.27      0.71 o
   0  -2   8       43.21       39.56      1.22 o
   1  -2   8       57.65       58.85      1.82 o
   3  -2   8       83.39       86.63      1.95 o
   4  -2   8      230.56      231.81      5.62 o
   5  -2   8      102.87      108.78      2.72 o
   6  -2   8        0.24        0.43      0.22 o
   7  -2   8        8.36        7.69      0.61 o
  -7  -1   8        1.01        0.76      0.75 o
  -6  -1   8        0.22        0.21      0.14 o
  -5  -1   8        4.67        4.93      0.25 o
  -4  -1   8       50.90       47.53      1.07 o
  -3  -1   8        4.04        3.96      0.26 o
  -2  -1   8       50.86       53.85      1.26 o
  -1  -1   8        0.32        0.76      0.21 o
   0  -1   8       76.26       79.15      2.68 o
   1  -1   8       56.74       63.15      1.76 o
   2  -1   8        2.08        0.62      0.13 o
   3  -1   8        0.61        0.59      0.14 o
   4  -1   8        3.60        2.70      0.20 o
   5  -1   8        1.05        1.22      0.24 o
   6  -1   8        0.09        0.02      0.26 o
   7  -1   8        0.07       -0.41      0.41 o
  -7   0   8        2.14        0.87      0.52 o
  -6   0   8        1.06        1.06      0.15 o
  -5   0   8       36.44       39.22      0.84 o
  -4   0   8        6.48        7.21      0.29 o
  -3   0   8        2.13        2.56      0.22 o
  -2   0   8      428.73      471.13     18.81 o
  -1   0   8       97.71      114.79      2.56 o
   0   0   8       68.65       73.20      2.27 o
   1   0   8       12.80       14.09      0.60 o
   2   0   8      126.23      141.81      2.90 o
   3   0   8        0.73        0.75      0.18 o
   4   0   8       20.76       21.21      0.52 o
   5   0   8        0.33        0.86      0.19 o
   6   0   8        0.16        0.19      0.31 o
   7   0   8        4.11        4.70      0.51 o
  -7   1   8        0.15        0.45      0.44 o
  -6   1   8        3.20        3.18      0.17 o
  -5   1   8        8.96        5.87      0.25 o
  -4   1   8        0.78        0.66      0.15 o
  -3   1   8       36.32       32.55      0.76 o
  -2   1   8        0.11        0.07      0.13 o
  -1   1   8        4.23        3.26      0.18 o
   0   1   8       10.64        9.27      0.37 o
   1   1   8       46.98       40.38      0.97 o
   2   1   8       65.16       72.47      2.08 o
   3   1   8       21.22       20.68      0.49 o
   4   1   8        4.28        3.85      0.24 o
   5   1   8        5.92        6.47      0.32 o
   6   1   8        4.78        5.11      0.42 o
  -7   2   8        3.36        2.68      0.38 o
  -6   2   8        6.35        8.59      0.32 o
  -5   2   8       91.06       85.31      1.65 o
  -4   2   8        8.27        8.21      0.26 o
  -3   2   8       74.35       77.88      1.59 o
  -2   2   8      397.07      405.88      7.87 o
  -1   2   8        4.35        3.33      0.12 o
   0   2   8        0.69        0.97      0.23 o
   1   2   8       12.55       11.36      0.34 o
   2   2   8        4.82        7.21      0.28 o
   3   2   8       29.34       21.87      0.65 o
   4   2   8        5.82        7.38      0.32 o
   5   2   8        2.05        1.58      0.25 o
   6   2   8        0.89        1.02      0.34 o
  -7   3   8        0.33       -0.23      0.39 o
  -6   3   8       38.24       40.73      0.95 o
  -5   3   8       29.39       32.38      0.77 o
  -4   3   8       24.81       25.18      0.54 o
  -3   3   8      168.50      174.70      3.49 o
  -2   3   8       59.21       60.43      1.35 o
  -1   3   8        7.54        5.69      0.41 o
   0   3   8        2.96        3.10      0.39 o
   1   3   8       16.73       17.67      0.71 o
   2   3   8       50.79       47.79      1.43 o
   3   3   8       15.66       10.96      0.34 o
   4   3   8        0.37        0.54      0.20 o
   5   3   8        8.54        8.23      0.35 o
   6   3   8        1.01        1.48      0.40 o
  -7   4   8        0.01       -0.01      0.55 o
  -6   4   8        0.17        0.08      0.13 o
  -5   4   8       24.56       28.43      0.69 o
  -4   4   8        3.67        3.55      0.24 o
  -3   4   8        0.27       -0.16      0.16 o
  -2   4   8        3.91        2.94      0.34 o
  -1   4   8        0.01       -0.14      0.26 o
   0   4   8      504.75      499.14     12.58 o
   1   4   8        2.88        1.48      0.35 o
   2   4   8       13.41       12.61      0.55 o
   3   4   8       39.72       43.08      0.99 o
   4   4   8       37.80       41.07      1.06 o
   5   4   8        0.26       -0.01      0.32 o
   6   4   8        0.17       -0.74      0.74 o
  -7   5   8        0.06       -0.60      0.60 o
  -6   5   8        0.71        0.34      0.32 o
  -5   5   8        0.01        0.10      0.23 o
  -4   5   8        8.73        8.87      0.40 o
  -3   5   8      288.05      307.48      6.49 o
  -2   5   8        0.37        0.61      0.12 o
  -1   5   8       18.03       18.11      0.66 o
   0   5   8      133.30      132.79      3.46 o
   1   5   8      127.06      128.87      3.53 o
   2   5   8        0.02        0.03      0.13 o
   3   5   8       80.51       84.48      1.85 o
   4   5   8        9.00        7.23      0.38 o
   5   5   8        0.47       -0.06      0.49 o
  -7   6   8        0.37        3.26      0.95 o
  -6   6   8        5.97        5.94      0.67 o
  -5   6   8        0.71        0.93      0.22 o
  -4   6   8        0.16        0.10      0.37 o
  -3   6   8      126.50      120.12      2.94 o
  -2   6   8       27.93       23.28      0.62 o
  -1   6   8       25.04       22.19      0.89 o
   0   6   8       27.36       22.98      0.89 o
   1   6   8        1.51        1.80      0.73 o
   2   6   8        0.40        0.34      0.15 o
   3   6   8        7.67        8.45      0.41 o
   4   6   8        2.41        4.10      0.83 o
   5   6   8        3.19        0.78      0.56 o
  -6   7   8        3.95        7.67      0.90 o
  -5   7   8        0.85        0.81      0.25 o
  -4   7   8        0.01        0.02      0.24 o
  -3   7   8       18.05       17.40      0.64 o
  -2   7   8       23.01       22.20      0.89 o
  -1   7   8       27.24       26.03      1.04 o
   0   7   8       62.59       60.00      2.17 o
   1   7   8        0.00        0.21      0.41 o
   2   7   8        0.57        0.70      0.40 o
   3   7   8       15.12       17.54      1.35 o
   4   7   8        0.01       -0.28      0.28 o
  -6   8   8        0.23       -0.51      0.57 o
  -5   8   8       13.83       16.38      0.74 o
  -4   8   8        7.95       10.07      0.51 o
  -3   8   8        0.54        0.29      0.21 o
  -2   8   8        0.07        0.66      0.41 o
  -1   8   8        3.31        3.08      0.51 o
   0   8   8        3.13        3.04      0.78 o
   1   8   8        0.85        1.55      0.65 o
   2   8   8        4.34        6.04      1.02 o
   3   8   8        0.00        0.75      0.79 o
  -5   9   8        0.22        0.99      0.35 o
  -4   9   8        7.89        7.27      0.45 o
  -3   9   8        3.75        3.87      0.36 o
  -2   9   8        0.07       -0.58      0.58 o
  -1   9   8        0.66        1.80      0.80 o
   0   9   8       12.40       12.59      1.09 o
   1   9   8       10.69       11.99      0.90 o
   2   9   8        1.81        0.41      0.72 o
  -4  10   8        0.11        0.54      0.81 o
  -3  10   8        1.17        1.73      0.64 o
  -2  10   8        0.14        0.51      0.65 o
  -1  10   8        3.54        2.44      1.05 o
   0  10   8        2.33        2.01      0.93 o
   1 -12   9        0.00        1.09      0.97 o
   2 -12   9        0.20        1.66      0.98 o
  -1 -11   9        1.95        3.58      0.97 o
   0 -11   9        0.00       -0.02      0.60 o
   1 -11   9        0.00       -0.65      0.65 o
   2 -11   9        5.55        4.51      0.74 o
   3 -11   9        0.16        0.08      0.76 o
   4 -11   9        1.67        1.39      0.63 o
  -3 -10   9        0.12        0.16      0.89 o
  -2 -10   9        0.12        0.16      0.23 o
  -1 -10   9        0.06        0.13      0.54 o
   0 -10   9        3.47        3.80      0.64 o
   1 -10   9       23.12       23.95      1.05 o
   2 -10   9       33.03       30.28      1.59 o
   3 -10   9        0.01       -0.09      0.74 o
   4 -10   9        0.04        0.29      0.47 o
   5 -10   9        0.00       -0.41      0.50 o
  -3  -9   9        0.58       -0.12      0.82 o
  -2  -9   9        0.00        0.07      0.70 o
  -1  -9   9        1.98        1.87      0.40 o
   0  -9   9        0.01       -0.35      0.35 o
   1  -9   9       19.25       20.70      0.73 o
   2  -9   9       16.26       20.50      0.88 o
   3  -9   9        0.20        1.13      0.53 o
   4  -9   9        0.39        0.42      0.38 o
   5  -9   9        0.14        0.26      0.27 o
   6  -9   9        0.10        1.07      0.54 o
  -5  -8   9        2.11        1.45      0.72 o
  -4  -8   9        0.51        0.54      0.45 o
  -3  -8   9        0.01       -0.68      0.68 o
  -2  -8   9        0.00       -0.27      0.44 o
  -1  -8   9        3.88        4.11      0.51 o
   0  -8   9        5.27        5.57      0.40 o
   1  -8   9        0.24        0.26      0.19 o
   2  -8   9        5.92        6.45      0.53 o
   3  -8   9        0.44        0.52      0.31 o
   4  -8   9       30.32       30.78      1.10 o
   5  -8   9        2.50        1.17      0.38 o
   6  -8   9        0.08        0.16      0.27 o
  -5  -7   9        0.72        0.51      0.27 o
  -4  -7   9        0.38        0.92      0.35 o
  -3  -7   9        2.48        1.95      0.34 o
  -2  -7   9        2.08        1.15      0.29 o
  -1  -7   9        2.04        2.44      0.45 o
   0  -7   9        0.77        1.19      0.36 o
   1  -7   9       17.94       20.17      1.02 o
   2  -7   9        0.04       -0.36      0.36 o
   3  -7   9       22.12       28.05      1.02 o
   4  -7   9        0.02        0.15      0.34 o
   5  -7   9       11.44        9.86      0.51 o
   6  -7   9        0.61        0.49      0.29 o
  -6  -6   9        0.02        0.88      0.65 o
  -5  -6   9        2.47        2.96      0.44 o
  -4  -6   9        1.85        1.70      0.31 o
  -3  -6   9        8.46        8.29      0.44 o
  -2  -6   9        0.70        0.89      0.28 o
  -1  -6   9        0.07        0.18      0.18 o
   0  -6   9       19.71       16.71      0.73 o
   1  -6   9       24.69       25.90      0.88 o
   2  -6   9        0.24        0.80      0.33 o
   3  -6   9        0.14        0.40      0.34 o
   4  -6   9       22.83       22.52      0.62 o
   5  -6   9        0.85        1.32      0.34 o
   6  -6   9        7.07        6.79      0.44 o
  -6  -5   9       10.33       12.68      0.77 o
  -5  -5   9        0.43        0.40      0.27 o
  -4  -5   9        1.53        0.61      0.24 o
  -3  -5   9        0.48        0.86      0.24 o
  -2  -5   9        0.65        1.25      0.20 o
  -1  -5   9        1.27        1.74      0.27 o
   0  -5   9      215.40      224.46      5.09 o
   1  -5   9       69.81       72.92      2.02 o
   2  -5   9       37.86       36.18      1.25 o
   3  -5   9       18.79       17.58      0.75 o
   4  -5   9        3.91        4.29      0.31 o
   5  -5   9        1.66        1.45      0.32 o
   6  -5   9        0.00        0.20      0.24 o
  -6  -4   9        0.40        0.75      0.36 o
  -5  -4   9        0.04       -0.18      0.24 o
  -4  -4   9        4.02        4.02      0.30 o
  -3  -4   9        1.62        0.97      0.28 o
  -2  -4   9       37.44       36.84      0.90 o
  -1  -4   9       35.13       35.25      0.89 o
   0  -4   9       13.57       11.47      0.41 o
   1  -4   9       69.39       67.25      1.88 o
   2  -4   9       28.68       28.44      0.94 o
   3  -4   9      199.41      198.00      5.70 o
   4  -4   9        7.85        7.71      0.41 o
   5  -4   9        3.72        4.92      0.40 o
   6  -4   9        0.01       -0.15      0.24 o
   7  -4   9        0.04       -0.09      0.61 o
  -6  -3   9        0.46        0.17      0.25 o
  -5  -3   9        2.14        2.80      0.27 o
  -4  -3   9       95.79      102.08      2.09 o
  -3  -3   9      148.63      144.42      2.89 o
  -2  -3   9      137.07      131.20      2.75 o
  -1  -3   9        1.27        1.29      0.21 o
   0  -3   9       12.26       14.83      0.43 o
   1  -3   9       15.42       15.32      0.38 o
   2  -3   9        0.08       -0.24      0.24 o
   3  -3   9      210.97      230.31      4.80 o
   4  -3   9       19.30       18.47      0.61 o
   5  -3   9        9.49       11.44      0.46 o
   6  -3   9        2.57        0.68      0.20 o
   7  -3   9        1.24        2.05      1.26 o
  -7  -2   9        1.41        0.23      0.90 o
  -6  -2   9        0.78        0.00      0.20 o
  -5  -2   9       12.88       12.57      0.43 o
  -4  -2   9        5.10        4.17      0.27 o
  -3  -2   9        2.18        2.34      0.20 o
  -2  -2   9        5.77        6.89      0.29 o
  -1  -2   9       85.30       88.99      1.99 o
   0  -2   9        0.76        0.30      0.20 o
   1  -2   9      108.83      110.57      2.91 o
   2  -2   9       68.04       69.16      1.50 o
   3  -2   9        3.47        2.61      0.17 o
   4  -2   9       56.87       55.90      1.31 o
   5  -2   9       20.29       17.35      0.54 o
   6  -2   9        0.07       -0.06      0.18 o
   7  -2   9        0.09        0.62      0.36 o
  -7  -1   9        0.34        1.04      0.97 o
  -6  -1   9        0.07        0.08      0.18 o
  -5  -1   9        3.57        4.71      0.33 o
  -4  -1   9       48.72       49.42      1.09 o
  -3  -1   9        2.51        2.77      0.22 o
  -2  -1   9        4.04        4.17      0.23 o
  -1  -1   9       12.09       11.27      0.49 o
   0  -1   9      220.47      243.62      6.59 o
   1  -1   9        5.48        6.59      0.32 o
   2  -1   9       11.41       12.68      0.37 o
   3  -1   9        1.09        0.97      0.15 o
   4  -1   9        0.00        0.03      0.17 o
   5  -1   9       15.39       14.42      0.52 o
   6  -1   9        0.01        0.50      0.33 o
  -7   0   9        0.00       -0.10      0.89 o
  -6   0   9        0.27        0.43      0.16 o
  -5   0   9        5.41        4.70      0.28 o
  -4   0   9        0.49        1.08      0.22 o
  -3   0   9        0.31        0.40      0.15 o
  -2   0   9       81.34       82.78      2.00 o
  -1   0   9      159.81      175.56      3.73 o
   0   0   9       48.56       49.47      1.34 o
   1   0   9       48.70       56.12      1.40 o
   2   0   9        6.41        5.53      0.26 o
   3   0   9       26.49       26.15      0.72 o
   4   0   9       12.03       13.66      0.37 o
   5   0   9        6.96        6.42      0.34 o
   6   0   9        9.78       11.34      0.51 o
  -7   1   9        1.27        1.25      1.37 o
  -6   1   9        0.40        0.29      0.15 o
  -5   1   9        1.63        1.22      0.18 o
  -4   1   9        1.71        2.11      0.20 o
  -3   1   9       20.22       19.88      0.52 o
  -2   1   9       42.27       38.24      0.98 o
  -1   1   9       40.09       41.19      0.90 o
   0   1   9      101.64      104.32      3.02 o
   1   1   9       76.93       79.30      1.81 o
   2   1   9      183.56      196.63      5.27 o
   3   1   9        4.82        3.83      0.23 o
   4   1   9        0.41        0.06      0.19 o
   5   1   9        3.87        5.15      0.30 o
   6   1   9        4.11        4.88      0.32 o
  -7   2   9        4.42        4.91      0.46 o
  -6   2   9        0.69        1.21      0.17 o
  -5   2   9       13.83        9.71      0.38 o
  -4   2   9       14.45       13.31      0.40 o
  -3   2   9        5.23        4.64      0.23 o
  -2   2   9        7.82        7.25      0.22 o
  -1   2   9        5.04        5.46      0.15 o
   0   2   9       37.57       39.51      1.24 o
   1   2   9       12.67       10.94      0.33 o
   2   2   9       19.40       19.46      0.66 o
   3   2   9       47.50       39.94      0.98 o
   4   2   9        2.33        1.32      0.22 o
   5   2   9        0.43        0.04      0.23 o
   6   2   9        0.08        0.13      0.34 o
  -7   3   9        7.02        6.97      0.68 o
  -6   3   9        2.83        4.10      0.23 o
  -5   3   9       50.27       55.85      1.11 o
  -4   3   9       60.12       61.29      1.53 o
  -3   3   9        2.64        2.50      0.20 o
  -2   3   9      169.34      164.43      3.49 o
  -1   3   9       21.48       22.23      0.78 o
   0   3   9        2.66        2.99      0.35 o
   1   3   9        5.59        5.22      0.38 o
   2   3   9        0.52        0.36      0.14 o
   3   3   9       22.11       22.08      0.57 o
   4   3   9       57.05       49.83      1.07 o
   5   3   9        3.65        3.39      0.37 o
   6   3   9        0.03        0.42      0.72 o
  -7   4   9        1.52        0.71      0.50 o
  -6   4   9       13.70       13.80      0.44 o
  -5   4   9        3.76        3.45      0.23 o
  -4   4   9        7.26        6.19      0.28 o
  -3   4   9       12.02       14.87      0.49 o
  -2   4   9       38.86       41.99      1.24 o
  -1   4   9       34.54       36.81      1.10 o
   0   4   9      126.13      129.57      3.63 o
   1   4   9      329.89      346.74     10.64 o
   2   4   9        0.23        0.81      0.23 o
   3   4   9        1.13        0.73      0.32 o
   4   4   9       10.56       10.18      0.55 o
   5   4   9        2.34        3.34      0.48 o
  -7   5   9        0.76        2.26      0.77 o
  -6   5   9        1.01        1.27      0.31 o
  -5   5   9        0.49        1.10      0.20 o
  -4   5   9       29.37       31.98      0.82 o
  -3   5   9        9.65        9.53      0.43 o
  -2   5   9       20.02       17.84      0.71 o
  -1   5   9       12.37       11.14      0.57 o
   0   5   9        1.63        1.14      0.37 o
   1   5   9       32.45       32.10      1.05 o
   2   5   9        0.25       -0.02      0.30 o
   3   5   9       14.77       13.66      0.63 o
   4   5   9        3.00        2.10      0.50 o
   5   5   9        0.08        0.18      0.53 o
  -6   6   9        0.21       -0.45      0.45 o
  -5   6   9        0.33        0.93      0.25 o
  -4   6   9        0.54        0.13      0.24 o
  -3   6   9        3.88        3.29      0.27 o
  -2   6   9        0.91       -0.31      0.31 o
  -1   6   9        0.37        0.35      0.31 o
   0   6   9        0.54        0.36      0.37 o
   1   6   9        8.47        8.14      0.59 o
   2   6   9        0.02       -0.37      0.37 o
   3   6   9        0.99        0.58      0.49 o
   4   6   9        0.51       13.51      5.72 o
  -6   7   9        0.69        1.56      0.57 o
  -5   7   9        0.06       -0.18      0.27 o
  -4   7   9        0.07        0.06      0.22 o
  -3   7   9       19.19       16.93      0.92 o
  -2   7   9        0.52        1.37      0.41 o
  -1   7   9       26.11       24.56      1.13 o
   0   7   9       27.18       21.69      1.03 o
   1   7   9        1.70        3.38      0.70 o
   2   7   9        8.84        7.66      1.03 o
   3   7   9        0.02       -0.79      0.79 o
  -5   8   9        0.48        0.54      0.41 o
  -4   8   9       20.62       22.32      0.88 o
  -3   8   9        4.85        5.02      0.35 o
  -2   8   9        1.04        1.25      0.62 o
  -1   8   9        9.28       11.19      1.68 o
   0   8   9        0.07       -0.72      0.72 o
   1   8   9        0.18        0.14      0.61 o
   2   8   9        0.34        0.49      0.57 o
   3   8   9        2.18        0.54      0.48 o
  -5   9   9        0.00        0.56      0.65 o
  -4   9   9        4.72        4.51      0.66 o
  -3   9   9       14.27       18.88      1.29 o
  -2   9   9        2.31        3.72      0.90 o
  -1   9   9       12.13       14.62      1.28 o
   0   9   9       16.04       20.97      1.43 o
   1   9   9        1.99        1.80      0.93 o
  -3  10   9        0.01        0.81      0.88 o
  -2  10   9        0.21        1.69      0.98 o
  -1  10   9       13.05       18.31      1.67 o
  -1 -11  10        2.29        2.39      1.06 o
   0 -11  10        6.34        7.42      1.20 o
   1 -11  10        1.70        3.02      1.04 o
   2 -11  10       33.41       32.78      2.06 o
   3 -11  10        2.31        1.50      0.87 o
   4 -11  10        0.11        0.31      0.63 o
  -2 -10  10        0.19        0.92      0.84 o
  -1 -10  10        0.14        0.62      0.76 o
   0 -10  10        1.48        1.46      0.71 o
   1 -10  10       21.74       24.37      1.50 o
   2 -10  10        0.56        2.17      1.23 o
   3 -10  10        1.59        1.34      0.68 o
   4 -10  10        0.00        0.98      0.64 o
   5 -10  10        0.05        0.69      0.73 o
  -3  -9  10        2.25        0.79      0.71 o
  -2  -9  10        0.02       -0.71      0.71 o
  -1  -9  10        3.98        4.37      0.97 o
   0  -9  10        2.04        3.04      0.80 o
   1  -9  10        0.90        1.82      0.53 o
   2  -9  10        3.74        4.46      0.65 o
   3  -9  10        0.15        0.05      0.51 o
   4  -9  10        3.84        3.40      0.69 o
   5  -9  10        2.48        1.18      0.37 o
  -4  -8  10        1.05        0.57      0.46 o
  -3  -8  10        0.56       -0.45      0.45 o
  -2  -8  10       17.68       12.52      0.98 o
  -1  -8  10        0.82        0.31      0.46 o
   0  -8  10        0.25       -0.19      0.39 o
   1  -8  10        1.93        2.64      0.48 o
   2  -8  10        0.86        0.26      0.44 o
   3  -8  10       14.47       17.53      0.81 o
   4  -8  10        0.08       -0.24      0.49 o
   5  -8  10        3.17        3.52      0.52 o
   6  -8  10        0.06        0.25      0.46 o
  -5  -7  10        0.40        0.47      0.68 o
  -4  -7  10        0.01       -0.14      0.45 o
  -3  -7  10        1.68        1.36      0.30 o
  -2  -7  10        2.11        1.78      0.35 o
  -1  -7  10        1.26        0.98      0.43 o
   0  -7  10        5.09        5.99      0.52 o
   1  -7  10        5.24        3.53      0.44 o
   2  -7  10        0.42        0.20      0.37 o
   3  -7  10        0.25       -0.10      0.33 o
   4  -7  10        0.11        0.30      0.40 o
   5  -7  10        2.97        2.50      0.45 o
   6  -7  10        0.18        0.06      0.39 o
  -6  -6  10        0.23        1.51      0.70 o
  -5  -6  10        0.13       -0.15      0.37 o
  -4  -6  10        0.29       -0.03      0.26 o
  -3  -6  10        1.08        0.77      0.29 o
  -2  -6  10        3.24        1.92      0.28 o
  -1  -6  10        0.02       -0.31      0.31 o
   0  -6  10       22.87       25.56      1.01 o
   1  -6  10      100.99       97.22      2.92 o
   2  -6  10        0.09        0.16      0.26 o
   3  -6  10        2.46        3.26      0.37 o
   4  -6  10        0.14        0.50      0.28 o
   5  -6  10        2.24        2.46      0.33 o
   6  -6  10        0.03       -0.12      0.29 o
  -6  -5  10        1.57        2.61      0.76 o
  -5  -5  10        0.44        0.08      0.39 o
  -4  -5  10        2.18        2.45      0.32 o
  -3  -5  10       25.38       26.94      0.71 o
  -2  -5  10        0.68        0.27      0.27 o
  -1  -5  10        0.05        0.67      0.22 o
   0  -5  10        3.16        4.15      0.30 o
   1  -5  10        1.84        4.14      0.46 o
   2  -5  10        6.67        7.38      0.43 o
   3  -5  10        0.01        0.36      0.29 o
   4  -5  10        8.57        7.97      0.42 o
   5  -5  10        3.19        3.34      0.36 o
   6  -5  10        8.32        9.64      0.50 o
  -6  -4  10        2.71        3.72      0.50 o
  -5  -4  10        0.00        0.41      0.27 o
  -4  -4  10        5.21        4.32      0.29 o
  -3  -4  10       45.17       50.62      1.14 o
  -2  -4  10      182.37      187.89      4.00 o
  -1  -4  10       14.39       15.16      0.51 o
   0  -4  10        0.00       -0.14      0.14 o
   1  -4  10        3.65        3.19      0.16 o
   2  -4  10       30.63       32.31      0.98 o
   3  -4  10       67.81       67.51      1.79 o
   4  -4  10        0.02       -0.34      0.34 o
   5  -4  10        1.12        0.83      0.38 o
   6  -4  10        4.49        1.21      0.22 o
  -6  -3  10        1.05        1.47      0.29 o
  -5  -3  10       10.18        9.48      0.44 o
  -4  -3  10       47.94       49.01      1.13 o
  -3  -3  10      157.55      173.03      3.21 o
  -2  -3  10       35.90       35.21      0.93 o
  -1  -3  10        3.37        3.64      0.26 o
   0  -3  10       18.87       18.23      0.53 o
   1  -3  10        2.52        2.56      0.17 o
   2  -3  10       41.76       35.04      1.07 o
   3  -3  10      192.89      200.18      4.43 o
   4  -3  10      119.54      138.22      3.19 o
   5  -3  10        2.11        2.57      0.38 o
   6  -3  10        0.31       -0.11      0.18 o
  -6  -2  10        0.03        0.30      0.21 o
  -5  -2  10        0.03        0.04      0.22 o
  -4  -2  10       10.48        9.75      0.35 o
  -3  -2  10        1.77        0.90      0.20 o
  -2  -2  10        4.49        4.51      0.23 o
  -1  -2  10      123.73      123.41      2.98 o
   0  -2  10       13.24       13.65      0.56 o
   1  -2  10        4.72        4.73      0.42 o
   2  -2  10        0.31        0.11      0.12 o
   3  -2  10       31.83       34.95      0.85 o
   4  -2  10       24.31       23.21      0.74 o
   5  -2  10        7.38        9.37      0.70 o
   6  -2  10        0.51        0.50      0.20 o
  -7  -1  10        1.72       -0.90      0.90 o
  -6  -1  10        0.37        0.51      0.22 o
  -5  -1  10        2.28        2.52      0.23 o
  -4  -1  10        6.71        7.71      0.35 o
  -3  -1  10        0.02       -0.18      0.18 o
  -2  -1  10        7.25        7.10      0.33 o
  -1  -1  10       28.16       25.25      0.83 o
   0  -1  10       17.55       17.40      0.64 o
   1  -1  10      149.90      157.69      5.00 o
   2  -1  10        6.30        6.47      0.23 o
   3  -1  10        5.27        6.61      0.26 o
   4  -1  10        1.96        2.11      0.21 o
   5  -1  10        1.18        0.84      0.32 o
   6  -1  10        3.20        2.23      0.31 o
  -7   0  10        0.21       -0.43      0.78 o
  -6   0  10        2.00        1.07      0.20 o
  -5   0  10       13.54       11.89      0.42 o
  -4   0  10       51.37       53.56      1.33 o
  -3   0  10        0.20       -0.02      0.17 o
  -2   0  10        0.07        0.23      0.17 o
  -1   0  10       75.14       75.06      1.73 o
   0   0  10       51.67       53.05      1.48 o
   1   0  10        0.44        0.27      0.16 o
   2   0  10        0.03        0.05      0.12 o
   3   0  10        0.02       -0.06      0.14 o
   4   0  10        1.14        0.73      0.19 o
   5   0  10       12.84       13.67      0.48 o
   6   0  10        2.79        2.50      0.40 o
  -7   1  10        0.06       -0.34      0.69 o
  -6   1  10        4.26        4.42      0.29 o
  -5   1  10        3.72        4.58      0.25 o
  -4   1  10       14.55       13.06      0.47 o
  -3   1  10       64.24       63.60      1.43 o
  -2   1  10        7.91        7.82      0.30 o
  -1   1  10       62.08       66.00      1.32 o
   0   1  10        0.46        0.49      0.31 o
   1   1  10       58.48       59.85      1.65 o
   2   1  10       39.14       50.83      1.56 o
   3   1  10        0.06        0.23      0.16 o
   4   1  10        0.19        0.40      0.21 o
   5   1  10        1.12        1.04      0.26 o
   6   1  10        0.12        0.11      0.40 o
  -7   2  10        2.14        1.53      0.90 o
  -6   2  10       13.21       12.53      0.50 o
  -5   2  10       55.92       55.99      1.33 o
  -4   2  10       25.73       21.32      0.61 o
  -3   2  10        5.28        4.50      0.21 o
  -2   2  10       14.19       15.13      0.39 o
  -1   2  10        1.14        1.14      0.09 o
   0   2  10       13.05       12.56      0.34 o
   1   2  10      135.80      141.18      2.96 o
   2   2  10       47.22       43.37      1.12 o
   3   2  10        1.74        2.28      0.23 o
   4   2  10       46.51       47.75      1.10 o
   5   2  10        4.30        3.49      0.33 o
   6   2  10        0.02        0.98      0.68 o
  -7   3  10        2.75        2.97      0.62 o
  -6   3  10       12.09       11.00      0.47 o
  -5   3  10        3.19        2.41      0.22 o
  -4   3  10        0.82        0.13      0.19 o
  -3   3  10       25.82       24.11      0.71 o
  -2   3  10      277.92      281.45      6.04 o
  -1   3  10      125.21      129.08      3.30 o
   0   3  10       23.45       22.38      0.76 o
   1   3  10       17.44       16.94      0.74 o
   2   3  10        0.39        0.46      0.10 o
   3   3  10        1.21        1.27      0.20 o
   4   3  10       27.59       29.83      0.85 o
   5   3  10        3.79        3.67      0.42 o
  -7   4  10        1.58        0.54      0.47 o
  -6   4  10        0.23        0.55      0.25 o
  -5   4  10        8.78        9.49      0.37 o
  -4   4  10        6.57        5.49      0.24 o
  -3   4  10       97.43      103.01      2.69 o
  -2   4  10      301.62      309.87      7.84 o
  -1   4  10      169.27      177.37      4.95 o
   0   4  10      136.33      147.31      4.00 o
   1   4  10       24.77       26.21      1.10 o
   2   4  10        0.06        0.86      0.67 o
   3   4  10        1.27        1.36      0.36 o
   4   4  10        0.28       -0.09      0.44 o
   5   4  10        1.21        1.17      0.46 o
  -6   5  10        0.02       -0.10      0.97 o
  -5   5  10        2.07        3.11      0.32 o
  -4   5  10       13.01       14.48      0.54 o
  -3   5  10       41.58       40.66      1.45 o
  -2   5  10        3.15        3.38      0.43 o
  -1   5  10       29.96       31.19      1.04 o
   0   5  10       26.17       26.58      1.09 o
   1   5  10       15.68       14.81      0.80 o
   2   5  10        4.92        5.03      0.44 o
   3   5  10        1.97        1.48      0.46 o
   4   5  10        0.22        0.16      0.51 o
  -6   6  10        3.98        4.90      0.73 o
  -5   6  10        0.16       -0.17      0.33 o
  -4   6  10        6.62        6.63      0.39 o
  -3   6  10        5.89        6.26      0.52 o
  -2   6  10       14.25       14.98      0.70 o
  -1   6  10        3.50        2.85      0.50 o
   0   6  10        1.08        1.04      0.43 o
   1   6  10        2.59        2.48      0.46 o
   2   6  10        3.48        5.05      0.54 o
   3   6  10        0.07        0.46      0.82 o
   4   6  10        1.57        1.23      0.79 o
  -5   7  10        0.42        1.00      0.30 o
  -4   7  10       12.60       12.82      0.54 o
  -3   7  10       12.38       13.15      0.71 o
  -2   7  10        4.48        3.84      0.49 o
  -1   7  10        1.77        1.43      0.43 o
   0   7  10        1.45        1.63      0.69 o
   1   7  10        1.80        1.65      0.80 o
   2   7  10        6.20        8.23      1.10 o
   3   7  10        3.38        3.45      1.08 o
  -5   8  10        2.31        2.74      0.49 o
  -4   8  10        0.01       -0.47      0.47 o
  -3   8  10        0.94        0.96      0.50 o
  -2   8  10        1.25        2.03      0.59 o
  -1   8  10        7.34       10.58      1.01 o
   0   8  10       14.93       17.72      1.44 o
   1   8  10        0.17        0.00      0.84 o
   2   8  10        3.49        3.04      1.13 o
  -4   9  10        9.49        9.03      1.04 o
  -3   9  10       14.56       15.28      1.49 o
  -2   9  10        0.07        0.16      0.52 o
  -1   9  10        2.13        5.20      1.13 o
   0   9  10        5.58        7.77      1.09 o
   0 -11  11        3.02        3.16      1.04 o
   1 -11  11       15.88       13.88      1.22 o
   2 -11  11        5.60        2.34      0.78 o
  -2 -10  11        1.60        2.60      1.13 o
  -1 -10  11        0.00       -0.52      0.87 o
   0 -10  11        0.06        1.52      0.84 o
   1 -10  11        0.46        1.10      0.53 o
   2 -10  11        8.07       10.40      1.11 o
   3 -10  11        1.21        1.41      0.88 o
   4 -10  11        1.06        0.14      0.84 o
  -3  -9  11        0.08        0.80      0.76 o
  -2  -9  11        3.77        1.93      0.65 o
  -1  -9  11        4.32        5.41      0.97 o
   0  -9  11        0.03       -0.70      0.70 o
   1  -9  11        1.21        2.23      0.74 o
   2  -9  11        0.72        0.98      0.61 o
   3  -9  11        2.41        2.53      0.69 o
   4  -9  11        0.95        0.25      0.69 o
   5  -9  11        1.67        0.50      0.36 o
  -4  -8  11        0.00        1.00      0.64 o
  -3  -8  11        1.17        0.96      0.60 o
  -2  -8  11        9.41        8.54      0.97 o
  -1  -8  11        0.26        0.00      0.59 o
   0  -8  11        0.10       -0.09      0.46 o
   1  -8  11        0.92        1.61      0.47 o
   2  -8  11        2.37        2.71      0.53 o
   3  -8  11        3.20        3.91      0.55 o
   4  -8  11       16.71       14.53      0.84 o
   5  -8  11        0.00       -0.42      0.42 o
   6  -8  11        0.04        1.16      0.55 o
  -5  -7  11        1.94        1.03      0.77 o
  -4  -7  11        3.40        3.71      0.55 o
  -3  -7  11        0.17       -0.07      0.33 o
  -2  -7  11        0.20        0.49      0.29 o
  -1  -7  11        0.01        0.01      0.38 o
   0  -7  11        0.78        0.42      0.42 o
   1  -7  11       10.86       13.04      0.73 o
   2  -7  11        1.31        0.79      0.47 o
   3  -7  11        5.50        8.70      0.61 o
   4  -7  11        4.26        4.15      0.42 o
   5  -7  11        3.53        3.53      0.45 o
   6  -7  11        0.83        0.00      0.64 o
  -5  -6  11        1.34        2.93      0.52 o
  -4  -6  11        0.07       -0.32      0.33 o
  -3  -6  11        3.69        2.84      0.33 o
  -2  -6  11        0.10        0.50      0.33 o
  -1  -6  11        6.40        6.85      0.41 o
   0  -6  11        5.26        6.14      0.49 o
   1  -6  11        2.12        1.69      0.39 o
   2  -6  11        6.55        4.81      0.49 o
   3  -6  11        2.14        1.84      0.33 o
   4  -6  11        0.05        0.24      0.32 o
   5  -6  11        0.41        0.52      0.37 o
   6  -6  11        0.55        0.84      0.37 o
  -6  -5  11        0.00       -0.26      0.68 o
  -5  -5  11        0.59        0.49      0.36 o
  -4  -5  11        3.62        1.68      0.31 o
  -3  -5  11       56.32       58.30      1.37 o
  -2  -5  11        1.53        1.26      0.35 o
  -1  -5  11        0.16        0.55      0.21 o
   0  -5  11       11.63       12.26      0.46 o
   1  -5  11       42.14       48.38      1.57 o
   2  -5  11        2.54        2.71      0.40 o
   3  -5  11        1.54        1.55      0.43 o
   4  -5  11        2.62        3.65      0.40 o
   5  -5  11        0.13       -0.13      0.34 o
   6  -5  11        0.27        0.34      0.34 o
  -6  -4  11        1.40        0.74      0.46 o
  -5  -4  11        0.00        0.44      0.33 o
  -4  -4  11        5.72        6.21      0.38 o
  -3  -4  11       47.95       45.16      1.05 o
  -2  -4  11        1.11        0.51      0.27 o
  -1  -4  11       48.94       56.36      1.24 o
   0  -4  11        0.05        0.20      0.15 o
   1  -4  11        0.34        0.48      0.10 o
   2  -4  11       41.47       49.65      1.57 o
   3  -4  11      121.53      132.11      3.66 o
   4  -4  11       80.07       83.17      2.34 o
   5  -4  11        1.87        3.17      0.37 o
   6  -4  11        0.92        0.23      0.18 o
  -6  -3  11        1.62        1.37      0.41 o
  -5  -3  11        0.41        0.86      0.23 o
  -4  -3  11       19.65       18.41      0.56 o
  -3  -3  11      143.09      163.92      3.10 o
  -2  -3  11        0.14        0.41      0.19 o
  -1  -3  11        0.09        0.49      0.20 o
   0  -3  11       39.62       42.94      1.14 o
   1  -3  11       17.14       18.05      0.55 o
   2  -3  11       82.24       97.21      3.25 o
   3  -3  11      157.05      170.94      3.70 o
   4  -3  11       25.88       24.02      0.80 o
   5  -3  11        6.78        4.75      0.40 o
   6  -3  11        1.49        0.12      0.18 o
  -6  -2  11        6.04        7.80      0.59 o
  -5  -2  11        0.19        0.40      0.23 o
  -4  -2  11        0.32        0.68      0.21 o
  -3  -2  11        4.05        5.91      0.31 o
  -2  -2  11        0.45        0.55      0.18 o
  -1  -2  11        4.74        4.04      0.29 o
   0  -2  11        5.07        4.60      0.38 o
   1  -2  11       17.15       15.76      0.55 o
   2  -2  11        7.20        7.24      0.31 o
   3  -2  11       38.43       35.50      0.79 o
   4  -2  11        0.55        0.75      0.29 o
   5  -2  11        0.64        0.91      0.38 o
   6  -2  11        5.01        1.72      0.26 o
  -6  -1  11        0.40        0.73      0.23 o
  -5  -1  11        0.49        0.60      0.20 o
  -4  -1  11        5.11        4.89      0.39 o
  -3  -1  11        7.10        7.08      0.42 o
  -2  -1  11        0.99        1.59      0.21 o
  -1  -1  11       93.26       98.53      2.48 o
   0  -1  11       63.31       72.85      2.02 o
   1  -1  11        4.63        2.52      0.31 o
   2  -1  11       12.73       14.33      0.51 o
   3  -1  11        0.94        1.08      0.20 o
   4  -1  11        5.24        5.56      0.27 o
   5  -1  11        5.51        6.01      0.41 o
   6  -1  11        0.54        0.81      0.38 o
  -6   0  11        0.29        0.62      0.24 o
  -5   0  11        5.35        4.25      0.28 o
  -4   0  11       13.61       13.13      0.47 o
  -3   0  11       40.84       40.16      1.01 o
  -2   0  11        0.30        0.42      0.20 o
  -1   0  11        5.94        7.05      0.29 o
   0   0  11       11.84       10.63      0.48 o
   1   0  11       13.21       10.65      0.36 o
   2   0  11       34.05       32.83      1.00 o
   3   0  11        1.43        1.50      0.23 o
   4   0  11        0.21        0.70      0.21 o
   5   0  11        0.62        1.12      0.28 o
   6   0  11        0.44        0.15      0.52 o
  -7   1  11        0.20       -0.39      0.39 o
  -6   1  11        0.08        0.53      0.29 o
  -5   1  11        1.19        0.85      0.18 o
  -4   1  11       15.25       15.71      0.54 o
  -3   1  11       44.39       42.07      0.99 o
  -2   1  11        4.49        4.41      0.25 o
  -1   1  11        3.17        2.87      0.20 o
   0   1  11        7.93        8.76      0.53 o
   1   1  11        2.30        1.94      0.16 o
   2   1  11       59.71       53.41      2.38 o
   3   1  11       17.13       16.51      0.54 o
   4   1  11        0.63        0.24      0.22 o
   5   1  11        2.02        2.29      0.30 o
   6   1  11        0.02       -0.79      0.79 o
  -6   2  11       10.23       11.03      0.65 o
  -5   2  11       21.93       19.67      0.68 o
  -4   2  11        4.34        3.50      0.27 o
  -3   2  11        8.08        8.13      0.27 o
  -2   2  11       21.30       20.88      0.54 o
  -1   2  11       17.88       18.04      0.40 o
   0   2  11        1.26        1.02      0.07 o
   1   2  11        0.07       -0.06      0.09 o
   2   2  11        0.04       -0.14      0.14 o
   3   2  11       16.03       12.48      0.43 o
   4   2  11        5.90        5.19      0.34 o
   5   2  11        0.35        0.12      0.30 o
   6   2  11        0.10       -0.60      0.68 o
  -6   3  11        3.33        2.46      0.34 o
  -5   3  11        0.75        0.80      0.22 o
  -4   3  11        8.79        8.15      0.36 o
  -3   3  11        0.05       -0.16      0.16 o
  -2   3  11        8.01        8.46      0.52 o
  -1   3  11       60.43       61.74      1.73 o
   0   3  11      201.39      215.62      5.37 o
   1   3  11        7.63        7.51      0.55 o
   2   3  11        0.78        0.43      0.33 o
   3   3  11        0.22        0.33      0.20 o
   4   3  11       39.52       41.22      1.02 o
   5   3  11        5.55        3.68      0.49 o
  -6   4  11        0.24        0.49      0.47 o
  -5   4  11        3.75        4.42      0.38 o
  -4   4  11        1.30        1.45      0.24 o
  -3   4  11        5.85        6.66      0.53 o
  -2   4  11      185.06      192.82      5.06 o
  -1   4  11       20.68       20.26      0.81 o
   0   4  11       80.43       86.72      2.60 o
   1   4  11       15.86       15.52      1.08 o
   2   4  11        0.20        0.36      0.44 o
   3   4  11       27.38       28.14      0.98 o
   4   4  11        5.74        4.07      0.58 o
   5   4  11        8.51        8.52      1.04 o
  -6   5  11        0.36        0.49      0.66 o
  -5   5  11        0.01        0.14      0.32 o
  -4   5  11        0.63       -0.12      0.35 o
  -3   5  11       36.12       33.93      1.25 o
  -2   5  11        7.57        7.35      0.56 o
  -1   5  11        0.03        0.39      0.44 o
   0   5  11       31.38       34.29      1.32 o
   1   5  11       10.96       12.11      0.82 o
   2   5  11        0.59        0.70      0.32 o
   3   5  11        0.03       -0.30      0.30 o
   4   5  11        0.86        1.50      0.90 o
  -6   6  11        9.24       13.61      0.94 o
  -5   6  11        0.12        0.51      0.28 o
  -4   6  11        1.95        2.33      0.49 o
  -3   6  11        0.32        0.48      0.37 o
  -2   6  11        0.68        0.54      0.33 o
  -1   6  11        0.74        0.48      0.33 o
   0   6  11       33.67       34.72      1.54 o
   1   6  11        0.01       -0.32      0.48 o
   2   6  11        0.87        0.49      0.51 o
   3   6  11        9.05       11.72      1.19 o
  -5   7  11        5.05        4.74      0.41 o
  -4   7  11        2.79        1.01      0.41 o
  -3   7  11        3.06        3.06      0.43 o
  -2   7  11       10.49       12.07      0.84 o
  -1   7  11        0.14        0.78      1.25 o
   0   7  11        4.17        4.20      0.96 o
   1   7  11        0.12       -0.34      0.74 o
   2   7  11        1.92        2.63      0.99 o
   3   7  11        0.73       -0.38      0.38 o
  -5   8  11        0.11        0.44      0.86 o
  -4   8  11        1.56        2.50      0.77 o
  -3   8  11        4.88        4.22      0.63 o
  -2   8  11        0.91        0.59      0.70 o
  -1   8  11        3.23        6.15      0.92 o
   0   8  11        6.29        4.22      0.73 o
   1   8  11        4.11        4.43      1.15 o
  -3   9  11        3.45        3.05      1.03 o
  -2   9  11        0.01       -0.32      0.89 o
  -1   9  11        0.38        2.23      1.00 o
   1 -11  12        1.89        2.85      1.13 o
   2 -11  12        1.65        2.52      0.99 o
  -2 -10  12        0.22        0.76      0.83 o
  -1 -10  12        0.23        0.58      0.61 o
   0 -10  12        0.00        0.48      0.91 o
   1 -10  12        0.10        0.07      0.85 o
   2 -10  12        7.95       10.95      1.18 o
   3 -10  12        0.25        0.44      0.81 o
   4 -10  12        0.87        1.24      0.75 o
  -3  -9  12        0.67       -0.27      0.42 o
  -2  -9  12        0.00       -0.87      0.87 o
  -1  -9  12        0.00        1.25      0.84 o
   0  -9  12        0.05        0.39      0.76 o
   1  -9  12        0.77        0.45      0.74 o
   2  -9  12        2.24        2.16      0.58 o
   3  -9  12        0.05        0.51      0.73 o
   4  -9  12        5.98        8.10      1.00 o
   5  -9  12        2.22        1.50      0.69 o
  -4  -8  12        0.00        0.60      0.71 o
  -3  -8  12        0.22        0.91      0.63 o
  -2  -8  12        2.69        2.45      0.85 o
  -1  -8  12        2.61        3.81      0.82 o
   0  -8  12        0.64        0.57      0.49 o
   1  -8  12        0.25        0.23      0.39 o
   2  -8  12        0.11        0.16      0.49 o
   3  -8  12        4.65        2.94      0.54 o
   4  -8  12        0.05       -0.14      0.42 o
   5  -8  12        0.67       -0.35      0.40 o
  -4  -7  12        0.00        0.26      0.46 o
  -3  -7  12        0.37        0.68      0.38 o
  -2  -7  12        0.01       -0.18      0.47 o
  -1  -7  12        2.07        2.40      0.37 o
   0  -7  12        5.39        5.33      0.57 o
   1  -7  12       16.85       18.14      0.88 o
   2  -7  12        4.18        3.13      0.48 o
   3  -7  12        1.20        0.70      0.43 o
   4  -7  12        1.89        3.43      0.48 o
   5  -7  12        0.13       -0.06      0.44 o
   6  -7  12        0.17        1.55      0.71 o
  -5  -6  12        6.82        8.36      0.87 o
  -4  -6  12        0.25       -0.06      0.22 o
  -3  -6  12        0.71        0.20      0.19 o
  -2  -6  12        0.00        0.26      0.27 o
  -1  -6  12        0.58        0.60      0.23 o
   0  -6  12       13.83       14.97      0.76 o
   1  -6  12        6.57        6.07      0.60 o
   2  -6  12        0.76        1.04      0.50 o
   3  -6  12        0.08        0.48      0.43 o
   4  -6  12        1.45        1.39      0.35 o
   5  -6  12        0.10        0.80      0.38 o
   6  -6  12        0.61        1.27      0.52 o
  -5  -5  12        0.61        0.09      0.48 o
  -4  -5  12        2.51        1.82      0.35 o
  -3  -5  12        0.36       -0.13      0.30 o
  -2  -5  12        5.01        6.97      0.48 o
  -1  -5  12        0.42        0.35      0.27 o
   0  -5  12        1.74        1.10      0.24 o
   1  -5  12        0.31        0.11      0.26 o
   2  -5  12        0.09        0.24      0.37 o
   3  -5  12       19.66       20.13      0.99 o
   4  -5  12       10.82        9.00      0.57 o
   5  -5  12        4.42        5.80      0.44 o
   6  -5  12        0.53        0.42      0.42 o
  -6  -4  12        1.24        0.03      0.46 o
  -5  -4  12        0.03       -0.02      0.32 o
  -4  -4  12        4.93        5.26      0.39 o
  -3  -4  12       56.42       53.24      1.24 o
  -2  -4  12       15.18       12.65      0.50 o
  -1  -4  12        2.63        3.15      0.31 o
   0  -4  12        2.75        2.89      0.32 o
   1  -4  12        0.27        0.14      0.11 o
   2  -4  12       24.05       30.92      1.24 o
   3  -4  12      121.88      133.60      3.48 o
   4  -4  12        5.04        5.23      0.45 o
   5  -4  12        0.81       -0.34      0.34 o
   6  -4  12        1.50        1.19      0.39 o
  -6  -3  12        0.04        0.10      0.36 o
  -5  -3  12        1.41        2.12      0.34 o
  -4  -3  12        0.37        0.08      0.22 o
  -3  -3  12       30.56       30.29      0.75 o
  -2  -3  12        1.25        1.12      0.22 o
  -1  -3  12        0.57        0.46      0.20 o
   0  -3  12       36.26       41.65      1.05 o
   1  -3  12        0.72        0.63      0.16 o
   2  -3  12        0.05        0.03      0.39 o
   3  -3  12        0.06       -0.30      0.30 o
   4  -3  12        1.89        2.33      0.37 o
   5  -3  12        0.11       -0.06      0.32 o
   6  -3  12        4.32        4.52      0.50 o
  -6  -2  12        0.07       -0.01      0.46 o
  -5  -2  12        0.77        0.98      0.32 o
  -4  -2  12        0.09        0.46      0.23 o
  -3  -2  12       16.59       16.56      0.52 o
  -2  -2  12        3.25        2.18      0.28 o
  -1  -2  12       13.69       14.39      0.61 o
   0  -2  12      108.99      120.04      3.21 o
   1  -2  12        0.43       -0.28      0.28 o
   2  -2  12        1.40        2.14      0.19 o
   3  -2  12        0.07       -0.10      0.15 o
   4  -2  12        0.02       -0.02      0.28 o
   5  -2  12        0.03       -0.27      0.27 o
   6  -2  12        0.90        1.35      0.55 o
  -6  -1  12        1.32        1.21      0.37 o
  -5  -1  12        1.01        0.38      0.24 o
  -4  -1  12        0.21        0.30      0.25 o
  -3  -1  12        1.24        1.46      0.27 o
  -2  -1  12        5.09        3.60      0.29 o
  -1  -1  12      141.09      154.57      5.21 o
   0  -1  12       30.73       34.73      1.23 o
   1  -1  12       21.31       20.79      0.80 o
   2  -1  12        2.60        2.55      0.27 o
   3  -1  12        0.14        0.00      0.19 o
   4  -1  12        0.19        0.50      0.22 o
   5  -1  12       10.05       10.06      0.56 o
   6  -1  12        6.87        7.39      0.56 o
  -6   0  12        0.00       -0.11      0.25 o
  -5   0  12        1.69        1.60      0.30 o
  -4   0  12        1.79        1.79      0.31 o
  -3   0  12       15.39       15.83      0.55 o
  -2   0  12       21.26       21.28      0.73 o
  -1   0  12        0.14       -0.05      0.14 o
   0   0  12        1.53        1.46      0.31 o
   1   0  12        3.72        3.03      0.23 o
   2   0  12       19.92       18.23      0.60 o
   3   0  12        1.26        1.75      0.26 o
   4   0  12        0.38        0.65      0.27 o
   5   0  12        0.10        0.17      0.29 o
   6   0  12        3.66        4.31      0.73 o
  -6   1  12        0.64        0.22      0.28 o
  -5   1  12        2.67        3.16      0.25 o
  -4   1  12       23.21       21.41      0.61 o
  -3   1  12        3.50        3.45      0.26 o
  -2   1  12        3.53        3.17      0.27 o
  -1   1  12        8.83        8.00      0.31 o
   0   1  12       48.52       46.93      0.99 o
   1   1  12        0.26        1.08      0.40 o
   2   1  12        0.39        1.41      0.37 o
   3   1  12       16.75       13.51      0.45 o
   4   1  12        4.44        3.70      0.31 o
   5   1  12        1.83        1.38      0.34 o
  -6   2  12        0.43        0.62      0.31 o
  -5   2  12        4.99        5.85      0.42 o
  -4   2  12        0.09        0.33      0.22 o
  -3   2  12       16.30       18.55      0.52 o
  -2   2  12      138.20      152.59      2.98 o
  -1   2  12      115.11      124.58      2.89 o
   0   2  12       14.10       15.95      0.66 o
   1   2  12        1.82        2.13      0.12 o
   2   2  12        0.21        0.29      0.15 o
   3   2  12        0.78        0.74      0.18 o
   4   2  12        4.49        2.70      0.33 o
   5   2  12        0.01       -0.47      0.47 o
  -6   3  12        4.00        4.48      0.72 o
  -5   3  12        0.72        0.84      0.24 o
  -4   3  12        1.79        1.69      0.25 o
  -3   3  12        6.68        6.76      0.32 o
  -2   3  12       18.39       22.21      0.90 o
  -1   3  12       70.56       75.18      2.10 o
   0   3  12       62.21       67.62      2.05 o
   1   3  12       16.35       13.64      1.10 o
   2   3  12        0.00        0.53      0.45 o
   3   3  12        1.09        0.55      0.21 o
   4   3  12        0.68        0.01      0.41 o
   5   3  12        2.73        1.15      0.83 o
  -6   4  12        0.28        0.54      0.50 o
  -5   4  12        0.38        0.04      0.24 o
  -4   4  12        5.96        7.21      0.56 o
  -3   4  12        3.73        2.98      0.40 o
  -2   4  12       91.10       94.28      3.00 o
  -1   4  12        0.45        0.47      0.42 o
   0   4  12       17.81       18.93      0.86 o
   1   4  12        2.77        1.92      0.41 o
   2   4  12        1.99       -0.03      0.78 o
   3   4  12        3.52        3.35      0.52 o
   4   4  12       21.14       18.83      1.37 o
  -5   5  12        0.01        0.21      0.35 o
  -4   5  12        4.69        4.10      0.44 o
  -3   5  12        3.40        5.36      0.53 o
  -2   5  12        0.09        0.38      0.40 o
  -1   5  12        8.40        8.96      0.61 o
   0   5  12        1.67        1.13      0.36 o
   1   5  12        0.12        0.54      0.60 o
   2   5  12        1.56        3.42      0.53 o
   3   5  12        1.69        0.72      0.41 o
   4   5  12        0.59        0.07      0.90 o
  -5   6  12        2.04        1.19      0.37 o
  -4   6  12        0.08        0.39      0.39 o
  -3   6  12        0.81        1.55      0.45 o
  -2   6  12        4.41        3.18      0.77 o
  -1   6  12        8.83        7.88      0.91 o
   0   6  12        2.37        2.39      0.78 o
   1   6  12       10.73       11.45      1.20 o
   2   6  12       10.68       13.59      1.38 o
   3   6  12        0.04       -0.52      0.93 o
  -5   7  12        1.41        1.17      0.43 o
  -4   7  12        1.78        0.92      0.52 o
  -3   7  12       27.10       30.52      1.88 o
  -2   7  12        1.87        0.03      0.56 o
  -1   7  12       22.37       26.34      1.55 o
   0   7  12        0.02        0.56      0.78 o
   1   7  12        3.09        1.86      0.89 o
   2   7  12        0.69        0.39      0.53 o
  -4   8  12        0.56        0.72      0.84 o
  -3   8  12        4.88        6.52      0.99 o
  -2   8  12       13.71       16.19      1.46 o
  -1   8  12        8.38       11.93      1.30 o
   0   8  12        0.72       -0.54      0.79 o
  -1 -10  13        2.40        4.53      0.93 o
   0 -10  13        1.75        1.14      0.94 o
   1 -10  13        0.01        1.47      1.06 o
   2 -10  13        5.11        6.28      1.30 o
   3 -10  13        0.99        1.72      0.89 o
  -2  -9  13        0.82       -0.67      0.86 o
  -1  -9  13        0.27        0.21      0.79 o
   0  -9  13        0.38        0.29      0.81 o
   1  -9  13        0.20        0.92      0.67 o
   2  -9  13        0.65        1.30      0.88 o
   3  -9  13        4.38        4.54      0.73 o
   4  -9  13        0.21        0.18      0.47 o
  -3  -8  13        0.01        0.10      0.59 o
  -2  -8  13        3.30        4.77      0.90 o
  -1  -8  13        3.30        3.80      0.76 o
   0  -8  13        0.07        0.81      0.67 o
   1  -8  13        0.89        1.77      0.66 o
   2  -8  13        1.33        3.24      0.80 o
   3  -8  13        1.01        0.94      0.80 o
   4  -8  13        0.35        1.45      0.91 o
   5  -8  13        1.68        1.72      0.78 o
  -4  -7  13        0.88       -0.38      0.77 o
  -3  -7  13        0.32        0.65      0.38 o
  -2  -7  13        0.05        1.49      0.43 o
  -1  -7  13        0.00        0.08      0.26 o
   0  -7  13        4.33        3.33      0.46 o
   1  -7  13       18.36       16.79      0.83 o
   2  -7  13        3.32        2.58      0.48 o
   3  -7  13        0.01       -0.32      0.32 o
   4  -7  13        0.11       -0.29      0.42 o
   5  -7  13        0.07       -0.21      0.60 o
  -5  -6  13        0.28        0.38      0.67 o
  -4  -6  13        1.66        0.06      0.28 o
  -3  -6  13        2.38        0.88      0.28 o
  -2  -6  13        3.90        3.29      0.40 o
  -1  -6  13        1.28        1.11      0.33 o
   0  -6  13        0.50        0.30      0.23 o
   1  -6  13        3.33        2.32      0.41 o
   2  -6  13        1.68        2.25      0.35 o
   3  -6  13        0.18        0.39      0.46 o
   4  -6  13       10.01        7.90      0.57 o
   5  -6  13        1.54        0.78      0.46 o
  -5  -5  13        1.44        1.31      0.52 o
  -4  -5  13        6.15        5.02      0.50 o
  -3  -5  13        7.67        7.21      0.43 o
  -2  -5  13       96.13       98.90      2.85 o
  -1  -5  13        0.97        0.21      0.23 o
   0  -5  13        0.00        0.46      0.21 o
   1  -5  13       13.02       16.84      0.76 o
   2  -5  13        0.09        0.23      0.35 o
   3  -5  13        0.14       -0.08      0.42 o
   4  -5  13       18.69       17.48      0.74 o
   5  -5  13        0.00        0.32      0.39 o
   6  -5  13        2.08        1.17      0.52 o
  -5  -4  13        0.01       -0.31      0.31 o
  -4  -4  13        1.05        1.08      0.33 o
  -3  -4  13       34.78       37.65      0.96 o
  -2  -4  13        5.87        7.41      0.49 o
  -1  -4  13        0.71        0.11      0.25 o
   0  -4  13        4.90        6.23      0.32 o
   1  -4  13        4.25        6.15      0.27 o
   2  -4  13        7.46       12.06      0.64 o
   3  -4  13       46.86       48.39      1.42 o
   4  -4  13        5.83        5.88      0.48 o
   5  -4  13        0.02        0.36      0.29 o
   6  -4  13        0.84        0.65      0.57 o
  -5  -3  13        0.38        0.74      0.28 o
  -4  -3  13        0.94        0.78      0.29 o
  -3  -3  13        2.92        3.18      0.29 o
  -2  -3  13       19.75       22.62      0.66 o
  -1  -3  13        2.30        1.35      0.23 o
   0  -3  13        2.33        2.17      0.24 o
   1  -3  13        2.69        2.67      0.22 o
   2  -3  13       10.36       10.46      0.62 o
   3  -3  13        4.81        4.51      0.41 o
   4  -3  13       17.65       15.58      0.67 o
   5  -3  13        0.53        0.23      0.24 o
   6  -3  13        0.14       -0.07      0.62 o
  -6  -2  13        1.04       -0.06      0.34 o
  -5  -2  13        0.21        0.80      0.29 o
  -4  -2  13        2.22        3.29      0.32 o
  -3  -2  13        2.18        2.48      0.25 o
  -2  -2  13        0.29        0.14      0.21 o
  -1  -2  13        4.12        3.88      0.42 o
   0  -2  13        1.03        0.60      0.34 o
   1  -2  13        3.17        2.99      0.43 o
   2  -2  13        0.44        0.61      0.14 o
   3  -2  13        3.28        3.38      0.19 o
   4  -2  13        0.79        1.60      0.33 o
   5  -2  13        0.05        0.25      0.28 o
   6  -2  13        5.01        4.65      0.99 o
  -6  -1  13        0.39        0.23      0.18 o
  -5  -1  13        0.27        0.31      0.27 o
  -4  -1  13       18.95       18.51      0.65 o
  -3  -1  13       12.93       13.10      0.51 o
  -2  -1  13        0.85        1.18      0.24 o
  -1  -1  13        1.66        0.93      0.32 o
   0  -1  13        0.35        0.77      0.31 o
   1  -1  13        0.01       -0.23      0.23 o
   2  -1  13        0.55        0.58      0.23 o
   3  -1  13        2.21        2.06      0.29 o
   4  -1  13        1.36        1.27      0.27 o
   5  -1  13        5.79        7.16      0.49 o
   6  -1  13        1.50        1.59      0.77 o
  -6   0  13        0.29        0.13      0.18 o
  -5   0  13        0.14        0.21      0.25 o
  -4   0  13       39.52       37.37      1.08 o
  -3   0  13       21.05       19.31      0.61 o
  -2   0  13       11.20       13.01      0.49 o
  -1   0  13        0.04       -0.07      0.17 o
   0   0  13        0.44        0.92      0.25 o
   1   0  13        2.64        2.67      0.23 o
   2   0  13        2.47        1.91      0.21 o
   3   0  13       26.05       27.17      0.89 o
   4   0  13        0.05        0.05      0.26 o
   5   0  13        0.17        0.09      0.42 o
  -6   1  13        2.44        2.63      0.74 o
  -5   1  13        0.00        0.27      0.23 o
  -4   1  13       35.61       35.09      0.99 o
  -3   1  13       18.41       17.27      0.59 o
  -2   1  13        1.44        1.66      0.23 o
  -1   1  13       14.12       14.37      0.46 o
   0   1  13        6.80        5.85      0.21 o
   1   1  13        8.48        8.14      0.46 o
   2   1  13       32.50       28.84      1.17 o
   3   1  13        7.01        7.14      0.31 o
   4   1  13        1.86        0.24      0.25 o
   5   1  13        3.86        3.86      0.89 o
  -6   2  13        6.01        6.29      0.81 o
  -5   2  13        0.35        0.77      0.27 o
  -4   2  13        1.53        1.30      0.28 o
  -3   2  13        2.23        2.48      0.25 o
  -2   2  13        3.92        3.76      0.20 o
  -1   2  13        2.13        1.83      0.16 o
   0   2  13        0.10       -0.26      0.37 o
   1   2  13        2.12        0.90      0.70 o
   2   2  13        6.98        7.16      0.39 o
   3   2  13        0.04        0.38      0.24 o
   4   2  13        1.46        1.85      0.50 o
   5   2  13        5.90        5.62      1.01 o
  -6   3  13        0.49        2.19      0.50 o
  -5   3  13        0.54        0.22      0.28 o
  -4   3  13        6.47        6.88      0.40 o
  -3   3  13        0.02        0.38      0.26 o
  -2   3  13        5.76        6.63      0.54 o
  -1   3  13      101.85      109.35      3.15 o
   0   3  13       69.00       74.01      2.79 o
   1   3  13        2.20        2.83      0.40 o
   2   3  13        2.88        2.20      0.75 o
   3   3  13        0.00        0.27      0.39 o
   4   3  13        2.20        2.10      0.52 o
  -5   4  13        1.19        2.02      0.37 o
  -4   4  13        6.60        6.44      0.53 o
  -3   4  13        0.29       -0.14      0.36 o
  -2   4  13        6.03        5.14      0.72 o
  -1   4  13        7.14        7.53      0.58 o
   0   4  13        0.03        0.05      0.39 o
   1   4  13        3.28        2.87      0.66 o
   2   4  13        2.95        4.04      0.49 o
   3   4  13        2.39        1.50      0.52 o
   4   4  13        0.44        0.30      0.62 o
  -5   5  13        0.00        0.19      0.45 o
  -4   5  13        0.36        0.04      0.31 o
  -3   5  13        4.50        4.42      0.52 o
  -2   5  13        0.01        1.43      0.59 o
  -1   5  13        0.91        0.40      0.37 o
   0   5  13        0.59        1.42      0.62 o
   1   5  13        3.19        2.59      0.65 o
   2   5  13        8.10        9.60      0.63 o
   3   5  13        0.02        0.05      0.74 o
  -5   6  13        0.01        0.23      0.36 o
  -4   6  13        1.77        3.92      0.70 o
  -3   6  13        0.00        0.35      0.63 o
  -2   6  13        0.41        0.12      0.76 o
  -1   6  13        0.00       -0.74      0.74 o
   0   6  13        0.31        0.17      0.75 o
   1   6  13        8.65        5.94      1.08 o
   2   6  13        2.53        3.92      1.25 o
  -4   7  13        3.80        4.81      0.89 o
  -3   7  13        0.18        0.40      0.94 o
  -2   7  13        1.23        0.75      0.81 o
  -1   7  13        3.91        3.94      1.02 o
   0   7  13        5.36        5.61      1.12 o
   1   7  13        0.49        0.54      0.97 o
  -3   8  13        2.99        4.69      1.04 o
  -2   8  13        8.59        8.75      1.24 o
  -1   8  13        0.04       -0.92      0.92 o
   1 -10  14        0.61        1.81      0.86 o
   2 -10  14        0.07        0.39      0.66 o
  -2  -9  14        0.28        0.36      0.87 o
  -1  -9  14        0.50        1.60      0.93 o
   0  -9  14        0.07        0.95      0.86 o
   1  -9  14        0.13        1.93      1.12 o
   2  -9  14        2.17        0.50      0.86 o
   3  -9  14        0.04        0.80      0.89 o
  -3  -8  14        0.05       -0.32      0.65 o
  -2  -8  14        0.02        0.98      0.57 o
  -1  -8  14        0.07       -0.74      0.74 o
   0  -8  14        0.01        0.23      0.79 o
   1  -8  14        0.01        1.09      0.93 o
   2  -8  14        0.56       -0.26      0.85 o
   3  -8  14        0.38        0.98      0.53 o
   4  -8  14        0.76        0.42      0.42 o
  -4  -7  14        0.33        0.23      0.82 o
  -3  -7  14        0.28       -0.05      0.38 o
  -2  -7  14        0.21        0.28      0.41 o
  -1  -7  14        1.05        0.32      0.24 o
   0  -7  14        0.01        0.45      0.68 o
   1  -7  14        0.39        0.76      0.71 o
   2  -7  14        4.72        6.50      0.59 o
   3  -7  14        0.07        0.96      0.48 o
   4  -7  14        0.02        0.49      0.71 o
   5  -7  14        0.89        0.66      0.74 o
  -4  -6  14        6.31        1.79      0.49 o
  -3  -6  14        1.03        1.64      0.71 o
  -2  -6  14        0.87        0.11      0.27 o
  -1  -6  14        0.88        0.49      0.25 o
   0  -6  14        0.03        0.00      0.32 o
   1  -6  14        1.93        0.76      0.27 o
   2  -6  14        0.23       -0.49      0.53 o
   3  -6  14        1.01       -0.39      0.48 o
   4  -6  14        5.91        6.86      0.64 o
   5  -6  14        3.03        3.44      0.87 o
  -5  -5  14        1.62        0.90      0.39 o
  -4  -5  14        1.04        0.28      0.34 o
  -3  -5  14        7.95        5.56      0.45 o
  -2  -5  14       12.71       13.37      0.68 o
  -1  -5  14        0.00        0.20      0.31 o
   0  -5  14        0.00        0.01      0.23 o
   1  -5  14        5.18        6.45      0.58 o
   2  -5  14       20.70       23.26      1.19 o
   3  -5  14        2.42        2.58      0.64 o
   4  -5  14       30.66       24.17      0.99 o
   5  -5  14        0.14       -0.06      0.54 o
  -5  -4  14        0.59        0.08      0.32 o
  -4  -4  14        0.10        0.78      0.31 o
  -3  -4  14       12.64       11.47      0.46 o
  -2  -4  14       36.02       38.28      1.04 o
  -1  -4  14        1.28        1.14      0.29 o
   0  -4  14        0.54        0.68      0.25 o
   1  -4  14        5.03        4.75      0.27 o
   2  -4  14       27.17       31.82      1.30 o
   3  -4  14       34.70       34.11      1.26 o
   4  -4  14        0.75        0.70      0.40 o
   5  -4  14        0.16        0.01      0.51 o
  -5  -3  14        2.21        0.93      0.29 o
  -4  -3  14        0.38        0.58      0.35 o
  -3  -3  14        1.24        1.11      0.31 o
  -2  -3  14        0.09        0.28      0.26 o
  -1  -3  14       20.29       21.25      0.83 o
   0  -3  14        8.41        7.85      0.41 o
   1  -3  14        7.87        7.24      0.33 o
   2  -3  14        0.11        0.56      0.34 o
   3  -3  14        0.88        0.36      0.37 o
   4  -3  14        3.86        3.62      0.46 o
   5  -3  14        0.45        0.59      0.46 o
  -5  -2  14        0.22        0.43      0.24 o
  -4  -2  14        0.69        0.28      0.27 o
  -3  -2  14        0.86        0.50      0.26 o
  -2  -2  14        0.10        0.08      0.25 o
  -1  -2  14        0.42        0.35      0.38 o
   0  -2  14       24.14       19.65      0.97 o
   1  -2  14        0.18        0.25      0.37 o
   2  -2  14        1.14        2.16      0.20 o
   3  -2  14        0.04       -0.07      0.15 o
   4  -2  14        2.07        2.62      0.43 o
   5  -2  14        4.18        4.08      0.63 o
  -5  -1  14        0.01        0.26      0.28 o
  -4  -1  14        0.72        0.85      0.34 o
  -3  -1  14        0.32        0.33      0.30 o
  -2  -1  14        1.14        1.23      0.26 o
  -1  -1  14        0.01        0.40      0.24 o
   0  -1  14       30.16       29.84      1.25 o
   1  -1  14        3.61        2.87      0.41 o
   2  -1  14        4.58        4.66      0.35 o
   3  -1  14        0.04        0.52      0.22 o
   4  -1  14        0.21       -0.28      0.28 o
   5  -1  14        1.11        1.24      0.49 o
  -6   0  14        0.08       -0.13      0.22 o
  -5   0  14        0.86        0.57      0.33 o
  -4   0  14        0.04       -0.03      0.27 o
  -3   0  14        5.00        2.94      0.29 o
  -2   0  14        0.01        0.31      0.25 o
  -1   0  14       21.43       23.32      0.75 o
   0   0  14        0.11        0.01      0.41 o
   1   0  14        0.21        0.21      0.19 o
   2   0  14       11.81        9.89      0.45 o
   3   0  14       22.32       23.57      0.74 o
   4   0  14        0.00       -0.02      0.31 o
   5   0  14        0.10       -0.06      0.85 o
  -6   1  14        4.33        5.94      0.74 o
  -5   1  14        0.28        0.15      0.24 o
  -4   1  14        4.82        2.88      0.32 o
  -3   1  14        0.16       -0.14      0.25 o
  -2   1  14        8.49        9.33      0.42 o
  -1   1  14       15.08       17.48      0.61 o
   0   1  14        1.33        1.54      0.12 o
   1   1  14        0.25        0.56      0.45 o
   2   1  14        1.15        1.10      0.40 o
   3   1  14        2.23        2.30      0.25 o
   4   1  14        0.05       -0.20      0.45 o
   5   1  14        1.57        2.31      0.99 o
  -5   2  14        0.00        0.78      0.32 o
  -4   2  14        2.51        1.70      0.29 o
  -3   2  14        7.80        6.99      0.41 o
  -2   2  14        7.96        8.85      0.31 o
  -1   2  14      151.95      162.97      3.63 o
   0   2  14       59.41       60.78      1.71 o
   1   2  14        0.02        0.45      0.44 o
   2   2  14        5.50        5.42      0.26 o
   3   2  14        0.01        0.38      0.37 o
   4   2  14        3.54        2.61      0.49 o
  -5   3  14        0.04        0.28      0.32 o
  -4   3  14        0.69        0.50      0.29 o
  -3   3  14        2.76        2.68      0.24 o
  -2   3  14       37.23       35.82      1.38 o
  -1   3  14       97.83      102.84      3.77 o
   0   3  14        1.48        0.23      0.41 o
   1   3  14        1.21        0.62      0.66 o
   2   3  14        0.02        1.40      0.73 o
   3   3  14        0.28        0.31      0.43 o
   4   3  14        0.48       -0.79      0.92 o
  -5   4  14        0.01       -0.48      0.52 o
  -4   4  14        0.09        0.39      0.49 o
  -3   4  14        2.99        2.10      0.35 o
  -2   4  14        0.05       -0.25      0.55 o
  -1   4  14        1.87        1.28      1.04 o
   0   4  14        0.60        0.13      0.78 o
   1   4  14       14.73       17.45      1.42 o
   2   4  14        3.09        3.35      0.51 o
   3   4  14        0.32        0.11      0.64 o
  -5   5  14        6.97        8.00      0.84 o
  -4   5  14        1.87        0.91      0.52 o
  -3   5  14        0.65       -0.16      0.45 o
  -2   5  14        2.92        3.99      0.75 o
  -1   5  14        1.98        0.90      0.77 o
   0   5  14        0.63        0.35      0.74 o
   1   5  14        7.00        8.68      1.17 o
   2   5  14        1.37        1.81      0.96 o
  -5   6  14        0.88        0.16      0.39 o
  -4   6  14        1.76       11.65      3.64 o
  -3   6  14        0.02        0.95      1.05 o
  -2   6  14       12.94       15.47      1.01 o
  -1   6  14        0.43        0.55      0.89 o
   0   6  14        0.05       -0.33      0.79 o
   1   6  14        0.72        0.73      0.91 o
  -3   7  14        4.78        4.82      1.04 o
  -2   7  14       14.37       16.35      1.38 o
  -1   7  14        1.48        0.80      0.94 o
   0   7  14        1.23        0.38      0.98 o
  -1  -9  15        1.56        0.75      0.81 o
   0  -9  15        0.47       -0.43      0.68 o
   1  -9  15        0.37        1.23      1.01 o
   2  -9  15        0.00        0.06      0.64 o
   3  -9  15        0.46        1.40      0.42 o
  -2  -8  15        0.06       -0.75      0.96 o
  -1  -8  15        1.64        1.77      0.56 o
   0  -8  15        2.20        1.48      0.95 o
   1  -8  15        0.34        0.59      0.75 o
   2  -8  15        2.58        1.76      0.55 o
   3  -8  15        0.24       -0.30      0.69 o
  -3  -7  15        0.78        1.22      0.76 o
  -2  -7  15        0.03       -0.48      0.48 o
  -1  -7  15        1.59        0.30      0.24 o
   0  -7  15        0.41        1.18      0.74 o
   1  -7  15        0.00       -0.50      0.74 o
   2  -7  15        0.26        2.62      0.78 o
   3  -7  15        0.60       -0.11      0.69 o
   4  -7  15        0.08       -0.59      0.81 o
  -4  -6  15        0.03       -0.72      0.72 o
  -3  -6  15        8.94        4.86      0.68 o
  -2  -6  15        5.51        4.17      0.49 o
  -1  -6  15        5.38        7.55      0.54 o
   0  -6  15        0.97        0.37      0.18 o
   1  -6  15        0.31       -0.63      0.71 o
   2  -6  15        5.71        7.59      0.97 o
   3  -6  15        0.00        0.04      0.72 o
   4  -6  15        0.41        1.45      0.58 o
  -4  -5  15        0.43        0.39      0.40 o
  -3  -5  15        0.42        0.28      0.38 o
  -2  -5  15        0.00       -0.23      0.23 o
  -1  -5  15        3.55        3.28      0.33 o
   0  -5  15        0.33        0.59      0.39 o
   1  -5  15        6.03       10.00      1.03 o
   2  -5  15        9.30       11.24      2.21 o
   3  -5  15       15.16       13.01      1.18 o
   4  -5  15        8.34        7.75      0.84 o
   5  -5  15        4.52        4.57      0.72 o
  -5  -4  15        0.08       -0.65      0.65 o
  -4  -4  15        0.08        0.08      0.44 o
  -3  -4  15        0.00        0.48      0.35 o
  -2  -4  15       18.36       20.67      0.68 o
  -1  -4  15        1.14        0.51      0.23 o
   0  -4  15        0.44        0.33      0.27 o
   1  -4  15        2.22        2.52      0.22 o
   2  -4  15        0.16       -0.30      0.99 o
   3  -4  15        3.05        2.68      0.42 o
   4  -4  15        3.02        3.18      0.42 o
   5  -4  15        0.31        0.54      0.77 o
  -5  -3  15        0.21        0.58      0.48 o
  -4  -3  15        0.35        0.50      0.34 o
  -3  -3  15        0.37        0.56      0.30 o
  -2  -3  15        6.22        6.88      0.37 o
  -1  -3  15        0.31       -0.20      0.24 o
   0  -3  15       23.20       21.87      0.70 o
   1  -3  15       11.85       11.91      0.44 o
   2  -3  15        0.07        0.22      0.39 o
   3  -3  15        0.02       -0.16      0.36 o
   4  -3  15        0.50        1.08      0.54 o
   5  -3  15        0.38       -0.09      0.65 o
  -5  -2  15        1.84        0.38      0.31 o
  -4  -2  15        0.43        0.93      0.33 o
  -3  -2  15        0.05       -0.01      0.28 o
  -2  -2  15        0.29        0.20      0.29 o
  -1  -2  15        3.93        3.11      0.50 o
   0  -2  15        7.49        8.00      0.56 o
   1  -2  15        0.22        0.65      0.41 o
   2  -2  15        0.03        0.02      0.13 o
   3  -2  15        3.15        2.92      0.23 o
   4  -2  15        3.95        1.87      0.39 o
   5  -2  15        4.13        2.94      0.74 o
  -5  -1  15        2.60        0.42      0.23 o
  -4  -1  15        1.55        1.16      0.32 o
  -3  -1  15       24.45       27.56      0.95 o
  -2  -1  15        4.39        4.22      0.33 o
  -1  -1  15        0.91        1.01      0.25 o
   0  -1  15        0.92        0.61      0.40 o
   1  -1  15        0.04        0.23      0.34 o
   2  -1  15        0.04       -0.09      0.16 o
   3  -1  15        1.51        1.11      0.25 o
   4  -1  15        0.08       -0.31      0.67 o
   5  -1  15        0.72        0.67      1.12 o
  -5   0  15        1.26        0.45      0.35 o
  -4   0  15        0.02       -0.03      0.30 o
  -3   0  15        0.42        0.54      0.29 o
  -2   0  15        3.97        4.53      0.34 o
  -1   0  15        0.34        0.77      0.24 o
   0   0  15        0.60        0.17      0.41 o
   1   0  15        8.80        8.89      0.40 o
   2   0  15        1.45        1.43      0.26 o
   3   0  15        0.17        0.74      0.36 o
   4   0  15        0.21       -0.24      0.81 o
  -5   1  15        2.48        2.71      0.41 o
  -4   1  15        0.14        0.05      0.28 o
  -3   1  15        6.19        5.66      0.42 o
  -2   1  15       11.87       12.72      0.57 o
  -1   1  15       18.57       17.99      0.59 o
   0   1  15        0.11        0.02      0.15 o
   1   1  15        4.41        4.23      0.57 o
   2   1  15        0.02       -0.01      0.24 o
   3   1  15        1.35        1.58      0.48 o
   4   1  15        0.03        0.63      0.82 o
  -5   2  15        1.35        0.82      0.43 o
  -4   2  15        1.70        1.62      0.31 o
  -3   2  15        0.25        0.28      0.25 o
  -2   2  15        7.48        7.88      0.32 o
  -1   2  15       82.99       84.89      3.12 o
   0   2  15        0.38        0.00      0.64 o
   1   2  15        2.13        1.61      0.70 o
   2   2  15        0.15        0.76      0.52 o
   3   2  15        0.11        0.89      0.48 o
   4   2  15        5.05        5.84      1.10 o
  -5   3  15        1.90        1.08      0.48 o
  -4   3  15        0.39        0.10      0.30 o
  -3   3  15        0.71        0.94      0.48 o
  -2   3  15        0.09       -0.60      0.60 o
  -1   3  15        8.55        7.55      0.93 o
   0   3  15        1.10        0.75      0.58 o
   1   3  15        0.21        0.06      0.63 o
   2   3  15        4.59        5.94      1.05 o
   3   3  15        2.34        1.16      0.85 o
  -5   4  15        0.07       -0.36      0.60 o
  -4   4  15        1.76        0.41      0.50 o
  -3   4  15        0.49        0.25      0.65 o
  -2   4  15        1.94        2.93      0.75 o
  -1   4  15        0.71        0.83      0.73 o
   0   4  15        0.08       -0.07      0.59 o
   1   4  15        2.77        2.98      0.78 o
   2   4  15        0.23       -0.32      0.52 o
  -4   5  15        0.02       -0.19      0.68 o
  -3   5  15        0.24        0.89      1.17 o
  -2   5  15        3.57        3.89      0.72 o
  -1   5  15        0.22       -0.52      0.82 o
   0   5  15        0.38        0.63      0.80 o
   1   5  15        7.98        7.65      1.00 o
  -4   6  15        0.39        0.36      0.72 o
  -3   6  15        0.81        1.02      0.82 o
  -2   6  15        2.23        2.69      1.03 o
  -1   6  15        0.02       -0.65      0.65 o
   0   6  15        0.78        0.69      0.93 o
  -1  -8  16        0.13       -0.91      0.94 o
   0  -8  16        0.78        1.67      0.63 o
   1  -8  16        0.29       -0.40      0.86 o
   2  -8  16        1.35        0.11      0.93 o
   3  -8  16        0.91        0.61      0.48 o
  -3  -7  16        0.29        0.95      0.82 o
  -2  -7  16        0.42       -0.63      0.89 o
  -1  -7  16        0.39       -0.11      0.17 o
   0  -7  16        0.10        0.43      0.48 o
   1  -7  16        0.63        1.59      0.84 o
   2  -7  16        1.01        2.34      0.79 o
   3  -7  16        0.29        0.59      0.85 o
  -3  -6  16        0.00       -0.57      0.57 o
  -2  -6  16       13.72       10.21      0.70 o
  -1  -6  16        9.53        8.85      0.56 o
   0  -6  16        1.09        0.25      0.18 o
   1  -6  16        3.64        4.98      1.03 o
   2  -6  16        0.69        0.72      0.78 o
   3  -6  16        0.68        1.82      0.88 o
   4  -6  16        2.38        2.78      1.06 o
  -4  -5  16        0.15        2.49      0.46 o
  -3  -5  16        0.01        0.20      0.33 o
  -2  -5  16        3.19        1.37      0.37 o
  -1  -5  16        0.02        0.16      0.27 o
   0  -5  16        0.31       -0.11      0.25 o
   1  -5  16        3.86        7.99      1.00 o
   2  -5  16        4.50        5.06      0.90 o
   3  -5  16        6.60        5.50      0.58 o
   4  -5  16        0.06       -0.24      0.48 o
  -4  -4  16        0.15        1.26      0.49 o
  -3  -4  16        0.18        0.17      0.47 o
  -2  -4  16       18.79       17.81      0.79 o
  -1  -4  16        3.78        4.37      0.39 o
   0  -4  16        0.50        0.37      0.33 o
   1  -4  16        0.92        1.13      0.17 o
   2  -4  16        0.47       -0.47      0.72 o
   3  -4  16        0.04        0.65      0.53 o
   4  -4  16        2.73        1.54      0.81 o
  -5  -3  16        0.00        0.12      0.47 o
  -4  -3  16        0.38        0.18      0.32 o
  -3  -3  16        0.03        0.43      0.34 o
  -2  -3  16        0.01        0.00      0.32 o
  -1  -3  16        2.78        2.89      0.37 o
   0  -3  16        0.19        0.53      0.29 o
   1  -3  16        1.02        1.48      0.25 o
   2  -3  16        0.17        0.38      0.80 o
   3  -3  16        0.89        0.82      0.50 o
   4  -3  16        3.10        3.22      0.42 o
  -4  -2  16        0.84        0.41      0.41 o
  -3  -2  16        0.52        0.32      0.31 o
  -2  -2  16        0.47        0.14      0.39 o
  -1  -2  16        1.24       -0.48      0.48 o
   0  -2  16        1.05        0.13      0.49 o
   1  -2  16        3.75        3.26      0.56 o
   2  -2  16        0.56        0.73      0.20 o
   3  -2  16        0.94        0.78      0.44 o
   4  -2  16        0.00        0.50      0.74 o
  -4  -1  16        1.92        0.64      0.42 o
  -3  -1  16       13.60       11.24      0.60 o
  -2  -1  16        0.14        0.18      0.27 o
  -1  -1  16        0.38        0.35      0.30 o
   0  -1  16        0.04       -0.46      0.47 o
   1  -1  16        1.98        2.34      0.31 o
   2  -1  16        1.81        2.07      0.26 o
   3  -1  16        3.95        4.60      0.76 o
   4  -1  16        0.47        0.05      0.79 o
  -5   0  16        0.03        0.34      0.45 o
  -4   0  16        0.76        0.37      0.36 o
  -3   0  16       13.23       11.42      0.54 o
  -2   0  16        1.35        0.89      0.30 o
  -1   0  16        2.98        2.90      0.34 o
   0   0  16        7.90        8.05      0.47 o
   1   0  16        2.26        2.24      0.28 o
   2   0  16       11.77        9.60      0.50 o
   3   0  16        1.12        2.00      0.83 o
   4   0  16        0.11       -0.57      0.57 o
  -5   1  16        0.03        0.05      0.45 o
  -4   1  16        0.78        0.27      0.38 o
  -3   1  16        8.42        7.78      0.35 o
  -2   1  16        8.23        7.84      0.42 o
  -1   1  16        1.37        0.80      0.28 o
   0   1  16       15.41       20.46      1.65 o
   1   1  16        0.02       -0.07      0.79 o
   2   1  16        0.44        1.33      0.71 o
   3   1  16        0.00        1.00      0.92 o
  -5   2  16        0.25        0.13      0.43 o
  -4   2  16        0.79        0.02      0.59 o
  -3   2  16        0.14        0.49      0.30 o
  -2   2  16        1.97        1.12      0.51 o
  -1   2  16        9.49        8.11      1.06 o
   0   2  16        1.10       -0.19      0.85 o
   1   2  16        0.06        0.41      0.77 o
   2   2  16        0.38        0.43      0.43 o
   3   2  16        0.48        0.58      0.97 o
  -5   3  16        0.23       -0.11      0.11 o
  -4   3  16        0.06        9.80      2.51 o
  -3   3  16        0.37        0.05      0.59 o
  -2   3  16        0.97        1.06      0.69 o
  -1   3  16        8.13        6.70      0.94 o
   0   3  16        1.62        0.30      0.76 o
   1   3  16        0.99        0.71      0.50 o
   2   3  16        0.01       -0.57      0.83 o
  -4   4  16        0.21       -0.35      0.38 o
  -3   4  16        0.02       -0.38      0.63 o
  -2   4  16        1.07        1.15      0.71 o
  -1   4  16        0.24        0.72      0.79 o
   0   4  16        5.43        5.12      0.90 o
   1   4  16        1.87        3.94      0.88 o
  -3   5  16        0.17        1.94      0.78 o
  -2   5  16        0.00        0.48      0.78 o
  -1   5  16        0.04       -1.03      1.03 o
   0   5  16        0.21        1.28      0.89 o
  -2  -7  17        0.29        0.37      0.71 o
  -1  -7  17        0.33        0.52      0.66 o
   0  -7  17        0.53        0.56      0.69 o
   1  -7  17        0.09        2.45      0.95 o
   2  -7  17        0.29        1.53      0.90 o
  -3  -6  17        0.08        2.89      0.99 o
  -2  -6  17        0.38       -0.16      0.96 o
  -1  -6  17        5.64        7.75      0.65 o
   0  -6  17        0.01        0.79      0.80 o
   1  -6  17        2.43        3.43      0.89 o
   2  -6  17        4.84        6.31      1.13 o
   3  -6  17        0.02        0.81      0.90 o
  -3  -5  17        0.03       -0.05      0.96 o
  -2  -5  17        2.97        1.30      0.38 o
  -1  -5  17        1.18        2.21      0.50 o
   0  -5  17        0.62        0.65      0.31 o
   1  -5  17        0.73       -0.34      0.80 o
   2  -5  17       11.86       10.08      1.01 o
   3  -5  17        1.44        1.37      1.01 o
  -4  -4  17        0.09       -0.36      0.54 o
  -3  -4  17        0.27        0.46      0.40 o
  -2  -4  17        0.99        0.24      0.36 o
  -1  -4  17        0.31       -0.11      0.30 o
   0  -4  17        0.97        1.92      0.31 o
   1  -4  17        3.17        2.00      0.74 o
   2  -4  17        0.59       -0.67      0.75 o
   3  -4  17        0.18        0.77      0.51 o
   4  -4  17        0.90       -0.26      0.93 o
  -4  -3  17        0.07       -0.19      0.46 o
  -3  -3  17        0.92        0.39      0.35 o
  -2  -3  17        0.57        0.48      0.45 o
  -1  -3  17        0.75        0.67      0.42 o
   0  -3  17        2.12        1.25      0.52 o
   1  -3  17        1.09        0.70      0.27 o
   2  -3  17        0.75        0.86      0.43 o
   3  -3  17        0.12        0.18      0.42 o
   4  -3  17        1.98        2.05      1.13 o
  -4  -2  17        1.21        3.05      0.39 o
  -3  -2  17        0.00        0.47      0.35 o
  -2  -2  17        1.39        2.19      0.45 o
  -1  -2  17        0.13        0.66      0.43 o
   0  -2  17        0.80        0.75      0.53 o
   1  -2  17        3.26        3.40      0.55 o
   2  -2  17        0.07        0.30      0.43 o
   3  -2  17        0.00        0.16      0.35 o
  -4  -1  17        0.10        0.04      0.71 o
  -3  -1  17        0.43        0.27      0.42 o
  -2  -1  17        2.15        3.40      0.49 o
  -1  -1  17        0.18       -0.14      0.29 o
   0  -1  17        3.74        4.22      1.74 o
   1  -1  17        1.75        3.00      0.37 o
   2  -1  17        1.68        1.38      0.32 o
   3  -1  17        4.75        4.63      0.96 o
  -4   0  17        0.27       -0.74      0.74 o
  -3   0  17        0.02       -0.50      0.50 o
  -2   0  17        0.00        0.04      0.33 o
  -1   0  17        0.27       -0.10      0.72 o
   0   0  17        4.43        5.02      0.39 o
   1   0  17        0.48        0.42      0.18 o
   2   0  17        0.60       -0.08      0.87 o
   3   0  17        0.20       -0.02      0.84 o
  -4   1  17        0.37       -0.12      0.61 o
  -3   1  17        3.05        3.22      0.64 o
  -2   1  17       18.09       17.52      1.24 o
  -1   1  17        9.17        9.77      0.90 o
   0   1  17       52.17       44.85      2.91 o
   1   1  17        1.48        3.96      0.88 o
   2   1  17        0.04        1.11      0.58 o
   3   1  17        2.72        2.91      0.69 o
  -4   2  17        0.68        0.57      0.62 o
  -3   2  17        0.00       -0.71      0.71 o
  -2   2  17        3.77        2.36      0.62 o
  -1   2  17        8.66        6.36      0.82 o
   0   2  17        0.64       -0.17      0.77 o
   1   2  17        3.74        3.61      0.62 o
   2   2  17        0.50        1.26      1.61 o
  -4   3  17        0.70       -0.06      0.57 o
  -3   3  17        0.00        0.05      0.26 o
  -2   3  17        1.20        0.63      0.57 o
  -1   3  17        0.11        0.66      0.94 o
   0   3  17       11.18       13.19      1.43 o
   1   3  17        2.32        4.29      1.10 o
  -3   4  17        0.14        0.09      0.23 o
  -2   4  17        0.29        1.14      0.99 o
  -1   4  17        0.12        1.07      1.00 o
   0   4  17        0.55        0.10      1.03 o
  -2  -6  18        0.00        0.10      0.90 o
  -1  -6  18        5.10        5.13      1.15 o
   0  -6  18        3.67        5.23      1.07 o
   1  -6  18        1.14        1.26      0.66 o
   2  -6  18        1.50        3.76      0.94 o
  -2  -5  18        0.36       -0.05      0.79 o
  -1  -5  18        7.15        6.87      0.57 o
   0  -5  18        0.06       -0.37      1.15 o
   1  -5  18        1.06        1.43      0.69 o
   2  -5  18        0.32        2.08      0.83 o
  -3  -4  18        0.02        0.21      0.28 o
  -2  -4  18        1.31        0.32      0.24 o
  -1  -4  18        0.01        0.43      0.41 o
   0  -4  18        0.47        0.28      0.80 o
   1  -4  18        3.74        5.26      0.90 o
   2  -4  18        0.14        0.06      0.90 o
   3  -4  18        0.75        0.69      0.89 o
  -3  -3  18        0.05       -0.39      0.39 o
  -2  -3  18        0.02       -0.13      0.42 o
  -1  -3  18        0.24        0.22      0.33 o
   0  -3  18        0.02       -0.07      0.34 o
   1  -3  18        0.43        1.17      0.57 o
   2  -3  18        0.03       -0.02      0.50 o
   3  -3  18        0.50        1.15      0.68 o
  -4  -2  18        0.77        0.90      0.59 o
  -3  -2  18        1.10        0.10      0.30 o
  -2  -2  18        3.71        2.25      0.37 o
  -1  -2  18        0.08       -0.20      0.28 o
   0  -2  18        0.16        0.88      0.84 o
   1  -2  18        0.05       -0.07      0.57 o
   2  -2  18        0.00        0.50      0.52 o
   3  -2  18        0.43       -0.44      0.79 o
  -4  -1  18        0.18        1.92      0.85 o
  -3  -1  18        0.05        0.09      0.77 o
  -2  -1  18        0.06        0.64      0.81 o
  -1  -1  18        0.41       -0.08      0.85 o
   0  -1  18        0.04       -0.49      0.94 o
   1  -1  18        2.52        2.39      0.85 o
   2  -1  18        0.30       -0.62      0.81 o
  -4   0  18        2.16        1.03      0.78 o
  -3   0  18        1.16        1.32      0.89 o
  -2   0  18       12.26       14.26      1.28 o
  -1   0  18        0.82        2.06      0.94 o
   0   0  18        0.02        0.51      0.87 o
   1   0  18        0.01        0.98      0.88 o
   2   0  18        0.02        1.09      0.92 o
  -4   1  18        0.00       -0.04      0.45 o
  -3   1  18        0.19        0.72      0.78 o
  -2   1  18        4.08        3.53      0.93 o
  -1   1  18        4.54        6.23      1.05 o
   0   1  18        6.63        7.27      1.14 o
   1   1  18        0.76        0.89      0.94 o
  -3   2  18        0.63        0.58      0.61 o
  -2   2  18        0.04        1.22      1.07 o
  -1   2  18        1.07        1.30      0.67 o
   0   2  18        4.65        3.49      1.05 o
   1   2  18        0.01       -0.12      0.73 o
  -2   3  18        0.09       -0.85      0.85 o
  -1   3  18        0.12        1.11      1.02 o
  -2  -4  19        0.01       -0.64      0.64 o
  -1  -4  19        0.69       -0.22      0.72 o
   0  -4  19        0.04        0.66      0.50 o
   1  -4  19        0.06       -0.15      0.70 o
  -2  -3  19        0.15       -0.32      0.89 o
  -1  -3  19        0.20        0.00      0.86 o
   0  -3  19        0.00        0.89      0.93 o
   1  -3  19        0.42        0.36      1.04 o
  -3  -2  19        0.02       -0.80      0.94 o
  -2  -2  19        2.04        2.18      0.97 o
  -1  -2  19        0.05       -0.55      0.70 o
   0  -2  19        0.83        0.66      0.96 o
   1  -2  19        0.53        1.07      0.70 o
  -3  -1  19        0.99       -0.63      0.80 o
  -2  -1  19        0.15        0.06      0.89 o
  -1  -1  19        0.78        0.78      0.99 o
   0  -1  19        0.58        0.77      0.99 o
   1  -1  19        6.18        7.22      1.01 o
  -2   0  19        0.02       -0.83      1.00 o
  -1   0  19        4.72        4.02      1.12 o
   0   0  19        0.87        1.10      0.95 o
  -2   1  19        0.07        0.16      0.68 o
  -1   1  19        2.43       -0.21      0.99 o
 
